# Supplementary material for: Antioxidant potential of Pediococcus pentosaceus strains from the sow milk bacterial collection in weaned piglets
Source: Microbiome. 2022 Jun 1;10:83. doi: 10.1186/s40168-022-01278-z (PMC9158380; doi:10.1186/s40168-022-01278-z)
Supplement: Supplementary file 2 — Additional file 1: Figure S1. The maximum-likelihood tree of the bacterial taxa. The 16S rRNA gene sequences from the isolates were clustered into 271 taxa with a similarity cut-off of 99% using CD-HIT. The closest related species of each taxon are listed next to the taxon numbers of the sow milk microbiota (SMM). Suspected new species are indicated in blue, and the species in the dairy products are indicated in red dots. Supplementary Data 1. The 16S rRNA gene sequences and classification of all isolates in smBC. [file 40168_2022_1278_MOESM1_ESM.zip]

Archive with 2 entries (2 files):
- Suppl. Fig. S1.pdf
- Supplementary data 1.xlsx
