# Supplementary material for: Antioxidant potential of Pediococcus pentosaceus strains from the sow milk bacterial collection in weaned piglets
Source: Microbiome. 2022 Jun 1;10:83. doi: 10.1186/s40168-022-01278-z (PMC9158380; doi:10.1186/s40168-022-01278-z)
Supplement: Supplementary file 3 — Additional file 2: Figure S2. Light microscopy images of P. pentosaceus strains with strong antimicrobial activity under a 63x oil immersion objective. Supplementary Data 2. The alignment of 1240 16S rRNA gene sequences against the Silva version 132 16S rRNA gene database, NCBI nucleotide collection (nr/nt) database and DAIRYdb database using BLASTN. [file 40168_2022_1278_MOESM2_ESM.zip]

Archive with 2 entries (2 files):
- Suppl. Fig. S2.pdf
- Supplementary data 2.xlsx
