# Supplementary material for: Antioxidant potential of Pediococcus pentosaceus strains from the sow milk bacterial collection in weaned piglets
Source: Microbiome. 2022 Jun 1;10:83. doi: 10.1186/s40168-022-01278-z (PMC9158380; doi:10.1186/s40168-022-01278-z)
Supplement: Supplementary file 5 — Additional file 4: Figure S5. The annotation and comparison of P. pentosaceus SMM914 genome. (a) The distribution of predicted CDSs of P. pentosaceus SMM914 in different categories of metabolic function by the online software RAST. (b) A full genome comparison analysis of P. pentosaceus SMM914 with other P. pentosaceus strains, including P. pentosaceus SRCM100194, P. pentosaceus GDIAS001, P. pentosaceus SL001 and P. pentosaceus SRCM102736, visualized by BRIG software. Colors display the percentage of sequence identity based on BLASTN. The two inner rings indicate the GC skew and the GC content. The innermost circle shows the genome coordinates. Supplementary Data 3. P. pentosaceus SMM914 genes and predicted proteins by Pfam protein database. Supplementary Table S1. Oxidative stress resistance genes found in P. pentosaceus SMM914. Supplementary Table S2. The annotation of antibiotic resistance genes in P. pentosaceus SMM914. Supplementary Table S3. The annotation of bacterial virulence factors in P. pentosaceus SMM914. [file 40168_2022_1278_MOESM4_ESM.zip › Supplementary data 3.xlsx]

## Sheet: SMM914.gene.pfam
Supplementary data 3. Genes of SMM914 and predicted proteins by Pfam protein families database
Gene_id	Pfam_number	Pfam_id:Pfam_description
SMM914_GM001866	2	PF01381:Helix-turn-helix	PF00356:Bacterial regulatory proteins, lacI family
SMM914_GM000048	2	PF01047:MarR family	PF01022:Bacterial regulatory protein, arsR family
SMM914_GM000549	1	PF02033:Ribosome-binding factor A
SMM914_GM001678	1	PF05737:Collagen binding domain
SMM914_GM000191	2	PF07690:Major Facilitator Superfamily	PF00083:Sugar (and other) transporter
SMM914_GM001983	3	PF01475:Ferric uptake regulator family	PF01325:Iron dependent repressor, N-terminal DNA binding domain	PF01047:MarR family
SMM914_GM001554	3	PF01336:OB-fold nucleic acid binding domain	PF02811:PHP domain	PF07733:Bacterial DNA polymerase III alpha subunit
SMM914_GM001424	2	PF04120:Low affinity iron permease	PF08496:Peptidase family S49 N-terminal
SMM914_GM000923	2	PF01169:Uncharacterized protein family UPF0016	PF03741:Integral membrane protein TerC family
SMM914_GM000090	1	PF02590:Predicted SPOUT methyltransferase
SMM914_GM001251	2	PF03144:Elongation factor Tu domain 2	PF00634:BRCA2 repeat
SMM914_GM001130	1	PF02273:Acyl transferase
SMM914_GM000976	1	PF00953:Glycosyl transferase family 4
SMM914_GM000507	5	PF02183:Homeobox associated leucine zipper	PF04977:Septum formation initiator	PF00170:bZIP transcription factor	PF08656:DASH complex subunit Dad3	PF06005:Protein of unknown function (DUF904)
SMM914_GM000304	3	PF03949:Malic enzyme, NAD binding domain	PF00390:Malic enzyme, N-terminal domain	PF05206:Methyltransferase TRM13
SMM914_GM000275	5	PF09339:IclR helix-turn-helix domain	PF04079:Segregation and condensation complex subunit ScpB	PF01047:MarR family	PF03965:Penicillinase repressor	PF01325:Iron dependent repressor, N-terminal DNA binding domain
SMM914_GM000693	2	PF13411:MerR HTH family regulatory protein	PF00376:MerR family regulatory protein
SMM914_GM001135	2	PF01872:RibD C-terminal domain	PF00186:Dihydrofolate reductase
SMM914_GM001259	2	PF07690:Major Facilitator Superfamily	PF00344:SecY translocase
SMM914_GM000493	1	PF02537:CrcB-like protein, Camphor Resistance (CrcB)
SMM914_GM001197	2	PF03206:Nitrogen fixation protein NifW	PF00731:AIR carboxylase
SMM914_GM000344	1	PF11023:Zinc-ribbon containing domain
SMM914_GM000302	9	PF03721:UDP-glucose/GDP-mannose dehydrogenase family, NAD binding domain	PF01210:NAD-dependent glycerol-3-phosphate dehydrogenase N-terminus	PF02737:3-hydroxyacyl-CoA dehydrogenase, NAD binding domain	PF00070:Pyridine nucleotide-disulphide oxidoreductase	PF02852:Pyridine nucleotide-disulphide oxidoreductase, dimerisation domain	PF13241:Putative NAD(P)-binding	PF01266:FAD dependent oxidoreductase	PF07992:Pyridine nucleotide-disulphide oxidoreductase	PF01134:Glucose inhibited division protein A
SMM914_GM001308	1	PF06800:Sugar transport protein
SMM914_GM000849	3	PF02990:Endomembrane protein 70	PF00230:Major intrinsic protein	PF01350:Flavivirus non-structural protein NS4A
SMM914_GM001405	3	PF02775:Thiamine pyrophosphate enzyme, C-terminal TPP binding domain	PF02776:Thiamine pyrophosphate enzyme, N-terminal TPP binding domain	PF00205:Thiamine pyrophosphate enzyme, central domain
SMM914_GM000627	1	PF02086:D12 class N6 adenine-specific DNA methyltransferase
SMM914_GM000739	4	PF01096:Transcription factor S-II (TFIIS)	PF01599:Ribosomal protein S27a	PF03367:ZPR1 zinc-finger domain	PF01346:Domain amino terminal to FKBP-type peptidyl-prolyl isomerase
SMM914_GM001578	1	PF00303:Thymidylate synthase
SMM914_GM001183	6	PF03029:Conserved hypothetical ATP binding protein	PF01712:Deoxynucleoside kinase	PF00005:ABC transporter	PF08303:tRNA ligase kinase domain	PF00004:ATPase family associated with various cellular activities (AAA)	PF01926:50S ribosome-binding GTPase
SMM914_GM001329	6	PF00266:Aminotransferase class-V	PF00464:Serine hydroxymethyltransferase	PF01212:Beta-eliminating lyase	PF00155:Aminotransferase class I and II	PF01467:Cytidylyltransferase-like	PF01053:Cys/Met metabolism PLP-dependent enzyme
SMM914_GM000636	3	PF00106:short chain dehydrogenase	PF03435:Saccharopine dehydrogenase NADP binding domain	PF01370:NAD dependent epimerase/dehydratase family
SMM914_GM001298	2	PF02447:GntP family permease	PF01757:Acyltransferase family
SMM914_GM001177	1	PF00462:Glutaredoxin
SMM914_GM000955	5	PF02562:PhoH-like protein	PF00580:UvrD/REP helicase N-terminal domain	PF00270:DEAD/DEAH box helicase	PF13361:UvrD-like helicase C-terminal domain	PF01443:Viral (Superfamily 1) RNA helicase
SMM914_GM001935	1	PF00589:Phage integrase family
SMM914_GM000348	1	PF05066:HB1, ASXL, restriction endonuclease HTH domain
SMM914_GM001209	1	PF03577:Peptidase family C69
SMM914_GM001777	2	PF04389:Peptidase family M28	PF01546:Peptidase family M20/M25/M40
SMM914_GM000190	4	PF05958:tRNA (Uracil-5-)-methyltransferase	PF05175:Methyltransferase small domain	PF06325:Ribosomal protein L11 methyltransferase (PrmA)	PF08123:Histone methylation protein DOT1
SMM914_GM000544	3	PF06723:MreB/Mbl protein	PF01619:Proline dehydrogenase	PF02782:FGGY family of carbohydrate kinases, C-terminal domain
SMM914_GM001214	1	PF00849:RNA pseudouridylate synthase
SMM914_GM001336	1	PF00213:ATP synthase delta (OSCP) subunit
SMM914_GM000982	2	PF03462:PCRF domain	PF00472:RF-1 domain
SMM914_GM000556	2	PF04073:Aminoacyl-tRNA editing domain	PF00587:tRNA synthetase class II core domain (G, H, P, S and T)
SMM914_GM000056	1	PF00440:Bacterial regulatory proteins, tetR family
SMM914_GM000260	1	PF02734:DAK2 domain
SMM914_GM000821	1	PF00288:GHMP kinases N terminal domain
SMM914_GM000797	9	PF02826:D-isomer specific 2-hydroxyacid dehydrogenase, NAD binding domain	PF00070:Pyridine nucleotide-disulphide oxidoreductase	PF02737:3-hydroxyacyl-CoA dehydrogenase, NAD binding domain	PF05834:Lycopene cyclase protein	PF02852:Pyridine nucleotide-disulphide oxidoreductase, dimerisation domain	PF13241:Putative NAD(P)-binding	PF01266:FAD dependent oxidoreductase	PF07992:Pyridine nucleotide-disulphide oxidoreductase	PF01134:Glucose inhibited division protein A
SMM914_GM001445	4	PF03123:CAT RNA binding domain	PF01769:Divalent cation transporter	PF00571:CBS domain	PF05198:Translation initiation factor IF-3, N-terminal domain
SMM914_GM001079	1	PF01442:Apolipoprotein A1/A4/E domain
SMM914_GM000928	13	PF01580:FtsK/SpoIIIE family	PF02367:Threonylcarbamoyl adenosine biosynthesis protein TsaE	PF08477:Ras of Complex, Roc, domain of DAPkinase	PF00910:RNA helicase	PF04310:MukB N-terminal	PF01926:50S ribosome-binding GTPase	PF06414:Zeta toxin	PF00005:ABC transporter	PF01078:Magnesium chelatase, subunit ChlI	PF03193:Protein of unknown function, DUF258	PF01443:Viral (Superfamily 1) RNA helicase	PF00350:Dynamin family	PF00931:NB-ARC domain
SMM914_GM001148	1	PF03609:PTS system sorbose-specific iic component
SMM914_GM000979	1	PF00156:Phosphoribosyl transferase domain
SMM914_GM000768	1	PF01177:Asp/Glu/Hydantoin racemase
SMM914_GM001595	4	PF13673:Acetyltransferase (GNAT) domain	PF00583:Acetyltransferase (GNAT) family	PF13508:Acetyltransferase (GNAT) domain	PF08445:FR47-like protein
SMM914_GM000713	1	PF01336:OB-fold nucleic acid binding domain
SMM914_GM001262	1	PF00416:Ribosomal protein S13/S18
SMM914_GM001302	4	PF13673:Acetyltransferase (GNAT) domain	PF00583:Acetyltransferase (GNAT) family	PF13508:Acetyltransferase (GNAT) domain	PF13302:Acetyltransferase (GNAT) domain
SMM914_GM000072	7	PF01637:ATPase domain predominantly from Archaea	PF02367:Threonylcarbamoyl adenosine biosynthesis protein TsaE	PF00910:RNA helicase	PF00004:ATPase family associated with various cellular activities (AAA)	PF01695:IstB-like ATP binding protein	PF03969:AFG1-like ATPase	PF08299:Bacterial dnaA protein helix-turn-helix
SMM914_GM001929	3	PF06624:Ribosome associated membrane protein RAMP4	PF09726:Transmembrane protein	PF01381:Helix-turn-helix
SMM914_GM001880	4	PF00190:Cupin	PF12833:Helix-turn-helix domain	PF02311:AraC-like ligand binding domain	PF03079:ARD/ARD' family
SMM914_GM001006	1	PF01510:N-acetylmuramoyl-L-alanine amidase
SMM914_GM000852	3	PF01431:Peptidase family M13	PF01435:Peptidase family M48	PF05649:Peptidase family M13
SMM914_GM001733	1	PF00528:Binding-protein-dependent transport system inner membrane component
SMM914_GM001767	1	PF00534:Glycosyl transferases group 1
SMM914_GM000804	4	PF02254:TrkA-N domain	PF04319:NifZ domain	PF00107:Zinc-binding dehydrogenase	PF08240:Alcohol dehydrogenase GroES-like domain
SMM914_GM000517	5	PF01180:Dihydroorotate dehydrogenase	PF01070:FMN-dependent dehydrogenase	PF00478:IMP dehydrogenase / GMP reductase domain	PF01645:Conserved region in glutamate synthase	PF03060:Nitronate monooxygenase
SMM914_GM000476	3	PF02518:Histidine kinase-, DNA gyrase B-, and HSP90-like ATPase	PF00986:DNA gyrase B subunit, carboxyl terminus	PF00204:DNA gyrase B
SMM914_GM000995	11	PF03446:NAD binding domain of 6-phosphogluconate dehydrogenase	PF02254:TrkA-N domain	PF02558:Ketopantoate reductase PanE/ApbA	PF07479:NAD-dependent glycerol-3-phosphate dehydrogenase C-terminus	PF03435:Saccharopine dehydrogenase NADP binding domain	PF01118:Semialdehyde dehydrogenase, NAD binding domain	PF01210:NAD-dependent glycerol-3-phosphate dehydrogenase N-terminus	PF07991:Acetohydroxy acid isomeroreductase, NADPH-binding domain	PF03721:UDP-glucose/GDP-mannose dehydrogenase family, NAD binding domain	PF02826:D-isomer specific 2-hydroxyacid dehydrogenase, NAD binding domain	PF02737:3-hydroxyacyl-CoA dehydrogenase, NAD binding domain
SMM914_GM001825	2	PF02796:Helix-turn-helix domain of resolvase	PF00440:Bacterial regulatory proteins, tetR family
SMM914_GM001579	1	PF00186:Dihydrofolate reductase
SMM914_GM001105	1	PF03358:NADPH-dependent FMN reductase
SMM914_GM001666	3	PF01527:Transposase	PF08281:Sigma-70, region 4	PF04542:Sigma-70 region 2
SMM914_GM000657	1	PF02734:DAK2 domain
SMM914_GM001063	5	PF07728:AAA domain (dynein-related subfamily)	PF02702:Osmosensitive K+ channel His kinase sensor domain	PF00580:UvrD/REP helicase N-terminal domain	PF01443:Viral (Superfamily 1) RNA helicase	PF07652:Flavivirus DEAD domain
SMM914_GM000272	3	PF03193:Protein of unknown function, DUF258	PF00005:ABC transporter	PF00931:NB-ARC domain
SMM914_GM001661	1	PF03843:Outer membrane lipoprotein Slp family
SMM914_GM000086	1	PF00860:Permease family
SMM914_GM001252	2	PF00673:ribosomal L5P family C-terminus	PF00281:Ribosomal protein L5
SMM914_GM001085	5	PF01400:Astacin (Peptidase family M12A)	PF00413:Matrixin	PF10462:Peptidase M66	PF07998:Peptidase family M54	PF01457:Leishmanolysin
SMM914_GM000887	1	PF01515:Phosphate acetyl/butaryl transferase
SMM914_GM000535	4	PF05433:Glycine zipper 2TM domain	PF04226:Transglycosylase associated protein	PF07694:5TMR of 5TMR-LYT	PF02687:FtsX-like permease family
SMM914_GM001543	1	PF01219:Prokaryotic diacylglycerol kinase
SMM914_GM000188	2	PF07730:Histidine kinase	PF02518:Histidine kinase-, DNA gyrase B-, and HSP90-like ATPase
SMM914_GM000066	1	PF01250:Ribosomal protein S6
SMM914_GM000160	1	PF03830:PTS system sorbose subfamily IIB component
SMM914_GM001905	1	PF00439:Bromodomain
SMM914_GM000240	7	PF01695:IstB-like ATP binding protein	PF03193:Protein of unknown function, DUF258	PF01926:50S ribosome-binding GTPase	PF02456:Adenovirus IVa2 protein	PF00005:ABC transporter	PF02562:PhoH-like protein	PF00931:NB-ARC domain
SMM914_GM001550	2	PF02475:Met-10+ like-protein	PF04816:tRNA (adenine(22)-N(1))-methyltransferase
SMM914_GM001754	1	PF00160:Cyclophilin type peptidyl-prolyl cis-trans isomerase/CLD
SMM914_GM000763	2	PF12689:Acid Phosphatase	PF02358:Trehalose-phosphatase
SMM914_GM000695	3	PF01745:Isopentenyl transferase	PF01715:IPP transferase	PF00005:ABC transporter
SMM914_GM001732	1	PF00528:Binding-protein-dependent transport system inner membrane component
SMM914_GM000904	1	PF00849:RNA pseudouridylate synthase
SMM914_GM001696	1	PF00106:short chain dehydrogenase
SMM914_GM001289	2	PF02637:GatB domain	PF02934:GatB/GatE catalytic domain
SMM914_GM001219	1	PF00313:'Cold-shock' DNA-binding domain
SMM914_GM000285	4	PF00325:Bacterial regulatory proteins, crp family	PF03099:Biotin/lipoate A/B protein ligase family	PF08220:DeoR-like helix-turn-helix domain	PF02237:Biotin protein ligase C terminal domain
SMM914_GM000861	1	PF01531:Glycosyl transferase family 11
SMM914_GM001312	1	PF03358:NADPH-dependent FMN reductase
SMM914_GM000672	11	PF03193:Protein of unknown function, DUF258	PF06009:Laminin Domain II	PF01025:GrpE	PF05531:Nucleopolyhedrovirus P10 protein	PF09177:Syntaxin 6, N-terminal	PF02403:Seryl-tRNA synthetase N-terminal domain	PF02601:Exonuclease VII, large subunit	PF07851:TMPIT-like protein	PF02321:Outer membrane efflux protein	PF00015:Methyl-accepting chemotaxis protein (MCP) signalling domain	PF10392:Golgi transport complex subunit 5
SMM914_GM001892	1	PF00665:Integrase core domain
SMM914_GM000767	2	PF01223:DNA/RNA non-specific endonuclease	PF06480:FtsH Extracellular
SMM914_GM001594	2	PF00324:Amino acid permease	PF13520:Amino acid permease
SMM914_GM001338	2	PF04587:ADP-specific Phosphofructokinase/Glucokinase conserved region	PF00231:ATP synthase
SMM914_GM001233	6	PF01333:Apocytochrome F, C-terminal	PF04997:RNA polymerase Rpb1, domain 1	PF04998:RNA polymerase Rpb1, domain 5	PF00623:RNA polymerase Rpb1, domain 2	PF05000:RNA polymerase Rpb1, domain 4	PF04983:RNA polymerase Rpb1, domain 3
SMM914_GM000063	5	PF01368:DHH family	PF13426:PAS domain	PF13188:PAS domain	PF00664:ABC transporter transmembrane region	PF02272:DHHA1 domain
SMM914_GM001368	3	PF02183:Homeobox associated leucine zipper	PF07412:Geminin	PF04085:rod shape-determining protein MreC
SMM914_GM001928	3	PF03602:Conserved hypothetical protein 95	PF02086:D12 class N6 adenine-specific DNA methyltransferase	PF09153:Domain of unknown function (DUF1938)
SMM914_GM000477	2	PF03989:DNA gyrase C-terminal domain, beta-propeller	PF00521:DNA gyrase/topoisomerase IV, subunit A
SMM914_GM001871	1	PF05525:Branched-chain amino acid transport protein
SMM914_GM000822	1	PF00440:Bacterial regulatory proteins, tetR family
SMM914_GM001963	1	PF00589:Phage integrase family
SMM914_GM001299	2	PF02447:GntP family permease	PF03600:Citrate transporter
SMM914_GM000710	3	PF01047:MarR family	PF01022:Bacterial regulatory protein, arsR family	PF13463:Winged helix DNA-binding domain
SMM914_GM000352	1	PF01197:Ribosomal protein L31
SMM914_GM001313	2	PF03869:Arc-like DNA binding domain	PF01402:Ribbon-helix-helix protein, copG family
SMM914_GM000595	9	PF09726:Transmembrane protein	PF04977:Septum formation initiator	PF01496:V-type ATPase 116kDa subunit family	PF08287:Spc19	PF00816:H-NS histone family	PF00038:Intermediate filament protein	PF04799:fzo-like conserved region	PF04111:Autophagy protein Apg6	PF09496:Cenp-O kinetochore centromere component
SMM914_GM000482	1	PF01625:Peptide methionine sulfoxide reductase
SMM914_GM001615	2	PF01381:Helix-turn-helix	PF13443:Cro/C1-type HTH DNA-binding domain
SMM914_GM001970	4	PF13413:Helix-turn-helix domain	PF04545:Sigma-70, region 4	PF01381:Helix-turn-helix	PF13443:Cro/C1-type HTH DNA-binding domain
SMM914_GM001355	1	PF03352:Methyladenine glycosylase
SMM914_GM001514	10	PF00485:Phosphoribulokinase / Uridine kinase family	PF01926:50S ribosome-binding GTPase	PF00004:ATPase family associated with various cellular activities (AAA)	PF03029:Conserved hypothetical ATP binding protein	PF00005:ABC transporter	PF00437:Type II/IV secretion system protein	PF03193:Protein of unknown function, DUF258	PF02534:Type IV secretory system Conjugative DNA transfer	PF00503:G-protein alpha subunit	PF09547:Stage IV sporulation protein A (spore_IV_A)
SMM914_GM000903	2	PF03894:D-xylulose 5-phosphate/D-fructose 6-phosphate phosphoketolase	PF09363:XFP C-terminal domain
SMM914_GM001356	2	PF00582:Universal stress protein family	PF01338:Bacillus thuringiensis toxin
SMM914_GM001540	2	PF02637:GatB domain	PF09034:TRADD, N-terminal domain
SMM914_GM001794	1	PF01051:Initiator Replication protein
SMM914_GM000703	2	PF00905:Penicillin binding protein transpeptidase domain	PF03717:Penicillin-binding Protein dimerisation domain
SMM914_GM000382	2	PF02129:X-Pro dipeptidyl-peptidase (S15 family)	PF08530:X-Pro dipeptidyl-peptidase C-terminal non-catalytic domain
SMM914_GM000858	2	PF03601:Conserved hypothetical protein 698	PF03812:2-keto-3-deoxygluconate permease
SMM914_GM000773	1	PF06391:CDK-activating kinase assembly factor MAT1
SMM914_GM001090	1	PF01277:Oleosin
SMM914_GM000685	1	PF00440:Bacterial regulatory proteins, tetR family
SMM914_GM000570	4	PF01325:Iron dependent repressor, N-terminal DNA binding domain	PF01047:MarR family	PF09339:IclR helix-turn-helix domain	PF01726:LexA DNA binding domain
SMM914_GM000152	4	PF00392:Bacterial regulatory proteins, gntR family	PF01022:Bacterial regulatory protein, arsR family	PF03444:Winged helix-turn-helix transcription repressor, HrcA DNA-binding	PF09339:IclR helix-turn-helix domain
SMM914_GM001690	3	PF01418:Helix-turn-helix domain, rpiR family	PF13580:SIS domain	PF01380:SIS domain
SMM914_GM001366	2	PF08245:Mur ligase middle domain	PF02875:Mur ligase family, glutamate ligase domain
SMM914_GM001328	1	PF01300:Telomere recombination
SMM914_GM000974	1	PF00118:TCP-1/cpn60 chaperonin family
SMM914_GM001140	1	PF03808:Glycosyl transferase WecB/TagA/CpsF family
SMM914_GM000581	2	PF04513:Baculovirus polyhedron envelope protein, PEP, C terminus	PF02126:Phosphotriesterase family
SMM914_GM001040	4	PF07728:AAA domain (dynein-related subfamily)	PF00005:ABC transporter	PF00004:ATPase family associated with various cellular activities (AAA)	PF03193:Protein of unknown function, DUF258
SMM914_GM000600	1	PF04466:Phage terminase large subunit
SMM914_GM000676	1	PF02609:Exonuclease VII small subunit
SMM914_GM001458	1	PF00953:Glycosyl transferase family 4
SMM914_GM000647	1	PF00886:Ribosomal protein S16
SMM914_GM000058	1	PF01925:Sulfite exporter TauE/SafE
SMM914_GM001379	1	PF01066:CDP-alcohol phosphatidyltransferase
SMM914_GM000667	9	PF05970:PIF1-like helicase	PF04851:Type III restriction enzyme, res subunit	PF00270:DEAD/DEAH box helicase	PF04218:CENP-B N-terminal DNA-binding domain	PF05495:CHY zinc finger	PF01155:Hydrogenase/urease nickel incorporation, metallochaperone, hypA	PF04810:Sec23/Sec24 zinc finger	PF00271:Helicase conserved C-terminal domain	PF00437:Type II/IV secretion system protein
SMM914_GM001345	4	PF00005:ABC transporter	PF00025:ADP-ribosylation factor family	PF01926:50S ribosome-binding GTPase	PF03193:Protein of unknown function, DUF258
SMM914_GM001776	2	PF01370:NAD dependent epimerase/dehydratase family	PF01073:3-beta hydroxysteroid dehydrogenase/isomerase family
SMM914_GM000081	1	PF02744:Galactose-1-phosphate uridyl transferase, C-terminal domain
SMM914_GM001961	1	PF02452:PemK-like, MazF-like toxin of type II toxin-antitoxin system
SMM914_GM001245	1	PF00237:Ribosomal protein L22p/L17e
SMM914_GM001746	3	PF05739:SNARE domain	PF07690:Major Facilitator Superfamily	PF00358:phosphoenolpyruvate-dependent sugar phosphotransferase system, EIIA 1
SMM914_GM001224	3	PF00326:Prolyl oligopeptidase family	PF07859:alpha/beta hydrolase fold	PF01738:Dienelactone hydrolase family
SMM914_GM001564	2	PF01479:S4 domain	PF00849:RNA pseudouridylate synthase
SMM914_GM001523	1	PF00892:EamA-like transporter family
SMM914_GM000721	6	PF05175:Methyltransferase small domain	PF09445:RNA cap guanine-N2 methyltransferase	PF01209:ubiE/COQ5 methyltransferase family	PF05401:Nodulation protein S (NodS)	PF08241:Methyltransferase domain	PF05724:Thiopurine S-methyltransferase (TPMT)
SMM914_GM001574	1	PF05014:Nucleoside 2-deoxyribosyltransferase
SMM914_GM000975	3	PF02705:K+ potassium transporter	PF13520:Amino acid permease	PF00324:Amino acid permease
SMM914_GM001506	3	PF05505:Ebola nucleoprotein	PF00619:Caspase recruitment domain	PF07739:TipAS antibiotic-recognition domain
SMM914_GM000828	2	PF02653:Branched-chain amino acid transport system / permease component	PF01032:FecCD transport family
SMM914_GM001131	2	PF00534:Glycosyl transferases group 1	PF00982:Glycosyltransferase family 20
SMM914_GM000914	1	PF00999:Sodium/hydrogen exchanger family
SMM914_GM001460	6	PF03033:Glycosyltransferase family 28 N-terminal domain	PF00534:Glycosyl transferases group 1	PF01083:Cutinase	PF04989:Cephalosporin hydroxylase	PF04101:Glycosyltransferase family 28 C-terminal domain	PF00201:UDP-glucoronosyl and UDP-glucosyl transferase
SMM914_GM001694	2	PF00149:Calcineurin-like phosphoesterase	PF06874:Firmicute fructose-1,6-bisphosphatase
SMM914_GM001819	3	PF01527:Transposase	PF02796:Helix-turn-helix domain of resolvase	PF04218:CENP-B N-terminal DNA-binding domain
SMM914_GM000886	1	PF00871:Acetokinase family
SMM914_GM001601	4	PF01047:MarR family	PF01022:Bacterial regulatory protein, arsR family	PF13463:Winged helix DNA-binding domain	PF09339:IclR helix-turn-helix domain
SMM914_GM000895	1	PF02358:Trehalose-phosphatase
SMM914_GM000085	2	PF03352:Methyladenine glycosylase	PF04561:RNA polymerase Rpb2, domain 2
SMM914_GM000787	2	PF00083:Sugar (and other) transporter	PF07690:Major Facilitator Superfamily
SMM914_GM000771	3	PF00733:Asparagine synthase	PF13537:Glutamine amidotransferase domain	PF00924:Mechanosensitive ion channel
SMM914_GM001026	2	PF01408:Oxidoreductase family, NAD-binding Rossmann fold	PF02894:Oxidoreductase family, C-terminal alpha/beta domain
SMM914_GM001852	6	PF07516:SecA Wing and Scaffold domain	PF07517:SecA DEAD-like domain	PF00271:Helicase conserved C-terminal domain	PF01043:SecA preprotein cross-linking domain	PF00270:DEAD/DEAH box helicase	PF04851:Type III restriction enzyme, res subunit
SMM914_GM001391	2	PF00817:impB/mucB/samB family	PF11799:impB/mucB/samB family C-terminal domain
SMM914_GM000878	1	PF03176:MMPL family
SMM914_GM000151	3	PF03435:Saccharopine dehydrogenase NADP binding domain	PF02254:TrkA-N domain	PF01073:3-beta hydroxysteroid dehydrogenase/isomerase family
SMM914_GM001348	5	PF09339:IclR helix-turn-helix domain	PF08220:DeoR-like helix-turn-helix domain	PF03965:Penicillinase repressor	PF01325:Iron dependent repressor, N-terminal DNA binding domain	PF00392:Bacterial regulatory proteins, gntR family
SMM914_GM001152	1	PF03830:PTS system sorbose subfamily IIB component
SMM914_GM000754	2	PF01336:OB-fold nucleic acid binding domain	PF01966:HD domain
SMM914_GM001325	2	PF00265:Thymidine kinase	PF01637:ATPase domain predominantly from Archaea
SMM914_GM001158	2	PF00112:Papain family cysteine protease	PF03051:Peptidase C1-like family
SMM914_GM001447	1	PF05694:56kDa selenium binding protein (SBP56)
SMM914_GM001966	1	PF01051:Initiator Replication protein
SMM914_GM001827	4	PF00070:Pyridine nucleotide-disulphide oxidoreductase	PF06100:MCRA family	PF07992:Pyridine nucleotide-disulphide oxidoreductase	PF01266:FAD dependent oxidoreductase
SMM914_GM001560	3	PF02899:Phage integrase, N-terminal SAM-like domain	PF00589:Phage integrase family	PF13495:Phage integrase, N-terminal SAM-like domain
SMM914_GM001357	2	PF04066:Multiple resistance and pH regulation protein F (MrpF / PhaF)	PF00335:Tetraspanin family
SMM914_GM001884	6	PF06480:FtsH Extracellular	PF12920:TcdA/TcdB pore forming domain	PF02674:Colicin V production protein	PF05433:Glycine zipper 2TM domain	PF04226:Transglycosylase associated protein	PF06645:Microsomal signal peptidase 12 kDa subunit (SPC12)
SMM914_GM000236	5	PF02954:Bacterial regulatory protein, Fis family	PF01316:Arginine repressor, DNA binding domain	PF00126:Bacterial regulatory helix-turn-helix protein, lysR family	PF01022:Bacterial regulatory protein, arsR family	PF01047:MarR family
SMM914_GM001709	9	PF01070:FMN-dependent dehydrogenase	PF01207:Dihydrouridine synthase (Dus)	PF00977:Histidine biosynthesis protein	PF03060:Nitronate monooxygenase	PF05690:Thiazole biosynthesis protein ThiG	PF04131:Putative N-acetylmannosamine-6-phosphate epimerase	PF00218:Indole-3-glycerol phosphate synthase	PF04309:Glycerol-3-phosphate responsive antiterminator	PF00478:IMP dehydrogenase / GMP reductase domain
SMM914_GM001707	2	PF00892:EamA-like transporter family	PF01925:Sulfite exporter TauE/SafE
SMM914_GM001775	1	PF05425:Copper resistance protein D
SMM914_GM001071	2	PF00376:MerR family regulatory protein	PF13411:MerR HTH family regulatory protein
SMM914_GM001538	1	PF03618:Kinase/pyrophosphorylase
SMM914_GM001287	2	PF02686:Glu-tRNAGln amidotransferase C subunit	PF00901:Orbivirus outer capsid protein VP5
SMM914_GM001815	6	PF13443:Cro/C1-type HTH DNA-binding domain	PF07022:Bacteriophage CI repressor helix-turn-helix domain	PF01381:Helix-turn-helix	PF01047:MarR family	PF04545:Sigma-70, region 4	PF00392:Bacterial regulatory proteins, gntR family
SMM914_GM001039	1	PF04055:Radical SAM superfamily
SMM914_GM000372	1	PF00575:S1 RNA binding domain
SMM914_GM001856	8	PF02796:Helix-turn-helix domain of resolvase	PF08281:Sigma-70, region 4	PF08880:QLQ	PF13404:AsnC-type helix-turn-helix domain	PF01381:Helix-turn-helix	PF00239:Resolvase, N terminal domain	PF01527:Transposase	PF00196:Bacterial regulatory proteins, luxR family
SMM914_GM000007	2	PF01297:Zinc-uptake complex component A periplasmic	PF07167:Poly-beta-hydroxybutyrate polymerase (PhaC) N-terminus
SMM914_GM001195	2	PF00152:tRNA synthetases class II (D, K and N)	PF03590:Aspartate-ammonia ligase
SMM914_GM001253	1	PF00410:Ribosomal protein S8
SMM914_GM001747	1	PF02929:Beta galactosidase small chain
SMM914_GM001973	7	PF01728:FtsJ-like methyltransferase	PF01135:Protein-L-isoaspartate(D-aspartate) O-methyltransferase (PCMT)	PF00398:Ribosomal RNA adenine dimethylase	PF01564:Spermine/spermidine synthase	PF02390:Putative methyltransferase	PF05401:Nodulation protein S (NodS)	PF08241:Methyltransferase domain
SMM914_GM000631	1	PF01039:Carboxyl transferase domain
SMM914_GM001384	4	PF01119:DNA mismatch repair protein, C-terminal domain	PF08676:MutL C terminal dimerisation domain	PF02518:Histidine kinase-, DNA gyrase B-, and HSP90-like ATPase	PF02065:Melibiase
SMM914_GM000481	1	PF01641:SelR domain
SMM914_GM000698	1	PF07178:TraL protein
SMM914_GM001385	5	PF01330:RuvA N terminal domain	PF10440:Ubiquitin-binding WIYLD domain	PF01367:5'-3' exonuclease, C-terminal SAM fold	PF00633:Helix-hairpin-helix motif	PF07499:RuvA, C-terminal domain
SMM914_GM000259	1	PF02733:Dak1 domain
SMM914_GM000950	9	PF00063:Myosin head (motor domain)	PF00006:ATP synthase alpha/beta family, nucleotide-binding domain	PF08352:Oligopeptide/dipeptide transporter, C-terminal region	PF01078:Magnesium chelatase, subunit ChlI	PF00005:ABC transporter	PF07088:GvpD gas vesicle protein	PF00004:ATPase family associated with various cellular activities (AAA)	PF01580:FtsK/SpoIIIE family	PF00485:Phosphoribulokinase / Uridine kinase family
SMM914_GM001359	2	PF00163:Ribosomal protein S4/S9 N-terminal domain	PF01479:S4 domain
SMM914_GM001261	3	PF01176:Translation initiation factor 1A / IF-1	PF02736:Myosin N-terminal SH3-like domain	PF08402:TOBE domain
SMM914_GM001185	1	PF09115:DNA polymerase III, delta subunit, C terminal
SMM914_GM000851	1	PF00710:Asparaginase, N-terminal
SMM914_GM001728	3	PF02782:FGGY family of carbohydrate kinases, C-terminal domain	PF00370:FGGY family of carbohydrate kinases, N-terminal domain	PF08815:Nuclear receptor coactivator
SMM914_GM000866	3	PF02786:Carbamoyl-phosphate synthase L chain, ATP binding domain	PF02655:ATP-grasp domain	PF07478:D-ala D-ala ligase C-terminus
SMM914_GM001202	1	PF00586:AIR synthase related protein, N-terminal domain
SMM914_GM001174	1	PF00542:Ribosomal protein L7/L12 C-terminal domain
SMM914_GM001339	8	PF02874:ATP synthase alpha/beta family, beta-barrel domain	PF00910:RNA helicase	PF00004:ATPase family associated with various cellular activities (AAA)	PF00931:NB-ARC domain	PF00005:ABC transporter	PF01637:ATPase domain predominantly from Archaea	PF00006:ATP synthase alpha/beta family, nucleotide-binding domain	PF03193:Protein of unknown function, DUF258
SMM914_GM000609	3	PF08220:DeoR-like helix-turn-helix domain	PF02796:Helix-turn-helix domain of resolvase	PF01022:Bacterial regulatory protein, arsR family
SMM914_GM000779	3	PF00448:SRP54-type protein, GTPase domain	PF01712:Deoxynucleoside kinase	PF03266:NTPase
SMM914_GM000619	1	PF02821:Staphylokinase/Streptokinase family
SMM914_GM001182	1	PF00633:Helix-hairpin-helix motif
SMM914_GM001756	2	PF07690:Major Facilitator Superfamily	PF00083:Sugar (and other) transporter
SMM914_GM001169	2	PF00584:SecE/Sec61-gamma subunits of protein translocation complex	PF02285:Cytochrome oxidase c subunit VIII
SMM914_GM000960	2	PF00403:Heavy-metal-associated domain	PF02700:Phosphoribosylformylglycinamidine (FGAM) synthase
SMM914_GM000485	4	PF00205:Thiamine pyrophosphate enzyme, central domain	PF02775:Thiamine pyrophosphate enzyme, C-terminal TPP binding domain	PF02776:Thiamine pyrophosphate enzyme, N-terminal TPP binding domain	PF02552:CO dehydrogenase beta subunit/acetyl-CoA synthase epsilon subunit
SMM914_GM001516	6	PF02421:Ferrous iron transport protein B	PF04670:Gtr1/RagA G protein conserved region	PF10662:Ethanolamine utilisation - propanediol utilisation	PF09269:Domain of unknown function (DUF1967)	PF01926:50S ribosome-binding GTPase	PF01018:GTP1/OBG
SMM914_GM000213	1	PF03483:B3/4 domain
SMM914_GM001812	1	PF03176:MMPL family
SMM914_GM001940	1	PF01121:Dephospho-CoA kinase
SMM914_GM001768	1	PF00534:Glycosyl transferases group 1
SMM914_GM001459	5	PF00070:Pyridine nucleotide-disulphide oxidoreductase	PF02875:Mur ligase family, glutamate ligase domain	PF02302:PTS system, Lactose/Cellobiose specific IIB subunit	PF08245:Mur ligase middle domain	PF01225:Mur ligase family, catalytic domain
SMM914_GM001552	20	PF02367:Threonylcarbamoyl adenosine biosynthesis protein TsaE	PF00910:RNA helicase	PF08477:Ras of Complex, Roc, domain of DAPkinase	PF07724:AAA domain (Cdc48 subfamily)	PF00158:Sigma-54 interaction domain	PF02861:Clp amino terminal domain, pathogenicity island component	PF06414:Zeta toxin	PF01695:IstB-like ATP binding protein	PF03193:Protein of unknown function, DUF258	PF01637:ATPase domain predominantly from Archaea	PF05496:Holliday junction DNA helicase ruvB N-terminus	PF00004:ATPase family associated with various cellular activities (AAA)	PF01297:Zinc-uptake complex component A periplasmic	PF06309:Torsin	PF03266:NTPase	PF04851:Type III restriction enzyme, res subunit	PF07728:AAA domain (dynein-related subfamily)	PF01078:Magnesium chelatase, subunit ChlI	PF00005:ABC transporter	PF07726:ATPase family associated with various cellular activities (AAA)
SMM914_GM000985	1	PF01547:Bacterial extracellular solute-binding protein
SMM914_GM001587	2	PF03553:Na+/H+ antiporter family	PF03600:Citrate transporter
SMM914_GM001864	3	PF00358:phosphoenolpyruvate-dependent sugar phosphotransferase system, EIIA 1	PF00367:phosphotransferase system, EIIB	PF02378:Phosphotransferase system, EIIC
SMM914_GM001267	4	PF00005:ABC transporter	PF01926:50S ribosome-binding GTPase	PF03193:Protein of unknown function, DUF258	PF03029:Conserved hypothetical ATP binding protein
SMM914_GM001250	1	PF00238:Ribosomal protein L14p/L23e
SMM914_GM000076	9	PF00350:Dynamin family	PF00071:Ras family	PF03193:Protein of unknown function, DUF258	PF00009:Elongation factor Tu GTP binding domain	PF04548:AIG1 family	PF02421:Ferrous iron transport protein B	PF00587:tRNA synthetase class II core domain (G, H, P, S and T)	PF01926:50S ribosome-binding GTPase	PF08477:Ras of Complex, Roc, domain of DAPkinase
SMM914_GM001528	2	PF01966:HD domain	PF04607:Region found in RelA / SpoT proteins
SMM914_GM000318	2	PF00005:ABC transporter	PF00006:ATP synthase alpha/beta family, nucleotide-binding domain
SMM914_GM001015	2	PF03952:Enolase, N-terminal domain	PF00113:Enolase, C-terminal TIM barrel domain
SMM914_GM000872	2	PF13506:Glycosyl transferase family 21	PF03552:Cellulose synthase
SMM914_GM001457	3	PF03793:PASTA domain	PF00905:Penicillin binding protein transpeptidase domain	PF03717:Penicillin-binding Protein dimerisation domain
SMM914_GM000100	3	PF00383:Cytidine and deoxycytidylate deaminase zinc-binding region	PF08210:APOBEC-like N-terminal domain	PF01872:RibD C-terminal domain
SMM914_GM000054	2	PF03193:Protein of unknown function, DUF258	PF00005:ABC transporter
SMM914_GM001334	1	PF00137:ATP synthase subunit C
SMM914_GM001451	1	PF00588:SpoU rRNA Methylase family
SMM914_GM000660	2	PF04265:Thiamin pyrophosphokinase, vitamin B1 binding domain	PF04263:Thiamin pyrophosphokinase, catalytic domain
SMM914_GM000195	1	PF01773:Na+ dependent nucleoside transporter N-terminus
SMM914_GM000010	2	PF01047:MarR family	PF00126:Bacterial regulatory helix-turn-helix protein, lysR family
SMM914_GM001913	1	PF02534:Type IV secretory system Conjugative DNA transfer
SMM914_GM000004	5	PF08445:FR47-like protein	PF13508:Acetyltransferase (GNAT) domain	PF13302:Acetyltransferase (GNAT) domain	PF00583:Acetyltransferase (GNAT) family	PF13673:Acetyltransferase (GNAT) domain
SMM914_GM001354	3	PF02655:ATP-grasp domain	PF07478:D-ala D-ala ligase C-terminus	PF02786:Carbamoyl-phosphate synthase L chain, ATP binding domain
SMM914_GM001580	5	PF00497:Bacterial extracellular solute-binding proteins, family 3	PF09285:Elongation factor P, C-terminal	PF00528:Binding-protein-dependent transport system inner membrane component	PF04069:Substrate binding domain of ABC-type glycine betaine transport system	PF10613:Ligated ion channel L-glutamate- and glycine-binding site
SMM914_GM000289	3	PF00072:Response regulator receiver domain	PF02310:B12 binding domain	PF00179:Ubiquitin-conjugating enzyme
SMM914_GM001232	6	PF04561:RNA polymerase Rpb2, domain 2	PF00562:RNA polymerase Rpb2, domain 6	PF10385:RNA polymerase beta subunit external 1 domain	PF04560:RNA polymerase Rpb2, domain 7	PF04563:RNA polymerase beta subunit	PF04565:RNA polymerase Rpb2, domain 3
SMM914_GM001056	2	PF07850:Renin receptor-like protein	PF02378:Phosphotransferase system, EIIC
SMM914_GM001168	1	PF04542:Sigma-70 region 2
SMM914_GM001744	8	PF01381:Helix-turn-helix	PF00356:Bacterial regulatory proteins, lacI family	PF09339:IclR helix-turn-helix domain	PF01047:MarR family	PF00325:Bacterial regulatory proteins, crp family	PF01371:Trp repressor protein	PF02796:Helix-turn-helix domain of resolvase	PF04545:Sigma-70, region 4
SMM914_GM001176	3	PF02867:Ribonucleotide reductase, barrel domain	PF08343:Ribonucleotide reductase N-terminal	PF00317:Ribonucleotide reductase, all-alpha domain
SMM914_GM000845	2	PF14572:Phosphoribosyl synthetase-associated domain	PF00156:Phosphoribosyl transferase domain
SMM914_GM001493	1	PF01098:Cell cycle protein
SMM914_GM000295	1	PF03606:C4-dicarboxylate anaerobic carrier
SMM914_GM000956	3	PF00205:Thiamine pyrophosphate enzyme, central domain	PF02776:Thiamine pyrophosphate enzyme, N-terminal TPP binding domain	PF02775:Thiamine pyrophosphate enzyme, C-terminal TPP binding domain
SMM914_GM001288	1	PF01425:Amidase
SMM914_GM001518	2	PF13691:tRNase Z endonuclease	PF00753:Metallo-beta-lactamase superfamily
SMM914_GM000034	3	PF13302:Acetyltransferase (GNAT) domain	PF00583:Acetyltransferase (GNAT) family	PF13673:Acetyltransferase (GNAT) domain
SMM914_GM000231	1	PF00230:Major intrinsic protein
SMM914_GM001510	13	PF02421:Ferrous iron transport protein B	PF04548:AIG1 family	PF08477:Ras of Complex, Roc, domain of DAPkinase	PF00910:RNA helicase	PF01926:50S ribosome-binding GTPase	PF00350:Dynamin family	PF10662:Ethanolamine utilisation - propanediol utilisation	PF00071:Ras family	PF01637:ATPase domain predominantly from Archaea	PF00735:Septin	PF00005:ABC transporter	PF03193:Protein of unknown function, DUF258	PF00009:Elongation factor Tu GTP binding domain
SMM914_GM001401	1	PF01725:Ham1 family
SMM914_GM001335	4	PF13965:dsRNA-gated channel SID-1	PF05405:Mitochondrial ATP synthase B chain precursor (ATP-synt_B)	PF00430:ATP synthase B/B' CF(0)	PF02326:Plant ATP synthase F0
SMM914_GM001162	11	PF01155:Hydrogenase/urease nickel incorporation, metallochaperone, hypA	PF05362:Lon protease (S16) C-terminal proteolytic domain	PF03796:DnaB-like helicase C terminal domain	PF03193:Protein of unknown function, DUF258	PF01695:IstB-like ATP binding protein	PF00005:ABC transporter	PF00154:recA bacterial DNA recombination protein	PF02702:Osmosensitive K+ channel His kinase sensor domain	PF07728:AAA domain (dynein-related subfamily)	PF06414:Zeta toxin	PF00004:ATPase family associated with various cellular activities (AAA)
SMM914_GM001784	4	PF01926:50S ribosome-binding GTPase	PF01580:FtsK/SpoIIIE family	PF00005:ABC transporter	PF06414:Zeta toxin
SMM914_GM001320	10	PF00664:ABC transporter transmembrane region	PF13748:ABC transporter transmembrane region	PF01637:ATPase domain predominantly from Archaea	PF00005:ABC transporter	PF03193:Protein of unknown function, DUF258	PF06414:Zeta toxin	PF00270:DEAD/DEAH box helicase	PF07728:AAA domain (dynein-related subfamily)	PF00004:ATPase family associated with various cellular activities (AAA)	PF01926:50S ribosome-binding GTPase
SMM914_GM001383	6	PF05192:MutS domain III	PF05188:MutS domain II	PF00488:MutS domain V	PF05190:MutS family domain IV	PF02283:Cobinamide kinase / cobinamide phosphate guanyltransferase	PF01624:MutS domain I
SMM914_GM000049	2	PF02784:Pyridoxal-dependent decarboxylase, pyridoxal binding domain	PF02378:Phosphotransferase system, EIIC
SMM914_GM000558	2	PF01148:Cytidylyltransferase family	PF03490:Variant-surface-glycoprotein phospholipase C
SMM914_GM001863	1	PF02065:Melibiase
SMM914_GM000723	1	PF01966:HD domain
SMM914_GM000235	5	PF13302:Acetyltransferase (GNAT) domain	PF13508:Acetyltransferase (GNAT) domain	PF13673:Acetyltransferase (GNAT) domain	PF00583:Acetyltransferase (GNAT) family	PF02691:Vacuolating cyotoxin
SMM914_GM000941	2	PF10613:Ligated ion channel L-glutamate- and glycine-binding site	PF00497:Bacterial extracellular solute-binding proteins, family 3
SMM914_GM000777	3	PF05313:Poxvirus P21 membrane protein	PF03030:Inorganic H+ pyrophosphatase	PF04647:Accessory gene regulator B
SMM914_GM001240	1	PF00297:Ribosomal protein L3
SMM914_GM000241	1	PF01061:ABC-2 type transporter
SMM914_GM001930	1	PF01051:Initiator Replication protein
SMM914_GM000349	3	PF07685:CobB/CobQ-like glutamine amidotransferase domain	PF07722:Peptidase C26	PF06418:CTP synthase N-terminus
SMM914_GM001043	2	PF03783:Curli production assembly/transport component CsgG	PF01592:NifU-like N terminal domain
SMM914_GM000569	4	PF01316:Arginine repressor, DNA binding domain	PF07361:Cytochrome b562	PF01619:Proline dehydrogenase	PF04208:Tetrahydromethanopterin S-methyltransferase, subunit A
SMM914_GM001372	3	PF10613:Ligated ion channel L-glutamate- and glycine-binding site	PF04069:Substrate binding domain of ABC-type glycine betaine transport system	PF00497:Bacterial extracellular solute-binding proteins, family 3
SMM914_GM000983	5	PF06667:Phage shock protein B	PF03709:Orn/Lys/Arg decarboxylase, N-terminal domain	PF01735:Lysophospholipase catalytic domain	PF00072:Response regulator receiver domain	PF00486:Transcriptional regulatory protein, C terminal
SMM914_GM000953	2	PF13520:Amino acid permease	PF00324:Amino acid permease
SMM914_GM000823	1	PF00582:Universal stress protein family
SMM914_GM000925	1	PF06391:CDK-activating kinase assembly factor MAT1
SMM914_GM001471	1	PF01048:Phosphorylase superfamily
SMM914_GM001295	6	PF13580:SIS domain	PF01418:Helix-turn-helix domain, rpiR family	PF01380:SIS domain	PF13443:Cro/C1-type HTH DNA-binding domain	PF01371:Trp repressor protein	PF09339:IclR helix-turn-helix domain
SMM914_GM000809	1	PF00368:Hydroxymethylglutaryl-coenzyme A reductase
SMM914_GM000940	23	PF02562:PhoH-like protein	PF02456:Adenovirus IVa2 protein	PF00910:RNA helicase	PF02367:Threonylcarbamoyl adenosine biosynthesis protein TsaE	PF08477:Ras of Complex, Roc, domain of DAPkinase	PF00350:Dynamin family	PF01637:ATPase domain predominantly from Archaea	PF03193:Protein of unknown function, DUF258	PF00006:ATP synthase alpha/beta family, nucleotide-binding domain	PF01695:IstB-like ATP binding protein	PF03029:Conserved hypothetical ATP binding protein	PF00270:DEAD/DEAH box helicase	PF07728:AAA domain (dynein-related subfamily)	PF03266:NTPase	PF01926:50S ribosome-binding GTPase	PF00004:ATPase family associated with various cellular activities (AAA)	PF10662:Ethanolamine utilisation - propanediol utilisation	PF00931:NB-ARC domain	PF00503:G-protein alpha subunit	PF00005:ABC transporter	PF00735:Septin	PF01078:Magnesium chelatase, subunit ChlI	PF02913:FAD linked oxidases, C-terminal domain
SMM914_GM000492	1	PF02537:CrcB-like protein, Camphor Resistance (CrcB)
SMM914_GM001324	3	PF06888:Putative Phosphatase	PF08245:Mur ligase middle domain	PF00628:PHD-finger
SMM914_GM000296	2	PF01554:MatE	PF00230:Major intrinsic protein
SMM914_GM001199	2	PF02780:Transketolase, C-terminal domain	PF00901:Orbivirus outer capsid protein VP5
SMM914_GM000038	10	PF02254:TrkA-N domain	PF01266:FAD dependent oxidoreductase	PF07992:Pyridine nucleotide-disulphide oxidoreductase	PF01134:Glucose inhibited division protein A	PF01210:NAD-dependent glycerol-3-phosphate dehydrogenase N-terminus	PF03721:UDP-glucose/GDP-mannose dehydrogenase family, NAD binding domain	PF00070:Pyridine nucleotide-disulphide oxidoreductase	PF02737:3-hydroxyacyl-CoA dehydrogenase, NAD binding domain	PF02852:Pyridine nucleotide-disulphide oxidoreductase, dimerisation domain	PF13241:Putative NAD(P)-binding
SMM914_GM001394	7	PF10392:Golgi transport complex subunit 5	PF01411:tRNA synthetases class II (A)	PF02272:DHHA1 domain	PF07973:Threonyl and Alanyl tRNA synthetase second additional domain	PF04728:Lipoprotein leucine-zipper	PF04977:Septum formation initiator	PF07195:Flagellar hook-associated protein 2 C-terminus
SMM914_GM001901	2	PF04210:Tetrahydromethanopterin S-methyltransferase, subunit G	PF00423:Haemagglutinin-neuraminidase
SMM914_GM001059	6	PF04321:RmlD substrate binding domain	PF03435:Saccharopine dehydrogenase NADP binding domain	PF01370:NAD dependent epimerase/dehydratase family	PF02719:Polysaccharide biosynthesis protein	PF01113:Dihydrodipicolinate reductase, N-terminus	PF01073:3-beta hydroxysteroid dehydrogenase/isomerase family
SMM914_GM000363	1	PF02452:PemK-like, MazF-like toxin of type II toxin-antitoxin system
SMM914_GM000046	3	PF01370:NAD dependent epimerase/dehydratase family	PF00106:short chain dehydrogenase	PF02719:Polysaccharide biosynthesis protein
SMM914_GM000022	4	PF00106:short chain dehydrogenase	PF02558:Ketopantoate reductase PanE/ApbA	PF01370:NAD dependent epimerase/dehydratase family	PF03435:Saccharopine dehydrogenase NADP binding domain
SMM914_GM000193	1	PF00959:Phage lysozyme
SMM914_GM001196	1	PF00857:Isochorismatase family
SMM914_GM001842	1	PF00375:Sodium:dicarboxylate symporter family
SMM914_GM001249	2	PF00366:Ribosomal protein S17	PF02315:Methanol dehydrogenase beta subunit
SMM914_GM001818	1	PF00589:Phage integrase family
SMM914_GM000269	1	PF00528:Binding-protein-dependent transport system inner membrane component
SMM914_GM000679	1	PF01029:NusB family
SMM914_GM001967	1	PF07022:Bacteriophage CI repressor helix-turn-helix domain
SMM914_GM001556	3	PF03328:HpcH/HpaI aldolase/citrate lyase family	PF00224:Pyruvate kinase, barrel domain	PF00391:PEP-utilising enzyme, mobile domain
SMM914_GM000254	1	PF04722:Ssu72-like protein
SMM914_GM000806	4	PF01443:Viral (Superfamily 1) RNA helicase	PF07244:Surface antigen variable number repeat	PF13361:UvrD-like helicase C-terminal domain	PF00580:UvrD/REP helicase N-terminal domain
SMM914_GM000717	7	PF00393:6-phosphogluconate dehydrogenase, C-terminal domain	PF01210:NAD-dependent glycerol-3-phosphate dehydrogenase N-terminus	PF03446:NAD binding domain of 6-phosphogluconate dehydrogenase	PF07991:Acetohydroxy acid isomeroreductase, NADPH-binding domain	PF02558:Ketopantoate reductase PanE/ApbA	PF02737:3-hydroxyacyl-CoA dehydrogenase, NAD binding domain	PF02826:D-isomer specific 2-hydroxyacid dehydrogenase, NAD binding domain
SMM914_GM001304	2	PF01476:LysM domain	PF01299:Lysosome-associated membrane glycoprotein (Lamp)
SMM914_GM001365	6	PF00133:tRNA synthetases class I (I, L, M and V)	PF01921:tRNA synthetases class I (K)	PF09334:tRNA synthetases class I (M)	PF13603:Leucyl-tRNA synthetase, Domain 2	PF08264:Anticodon-binding domain of tRNA	PF10458:Valyl tRNA synthetase tRNA binding arm
SMM914_GM001346	2	PF00528:Binding-protein-dependent transport system inner membrane component	PF02687:FtsX-like permease family
SMM914_GM000769	1	PF02786:Carbamoyl-phosphate synthase L chain, ATP binding domain
SMM914_GM001888	1	PF07690:Major Facilitator Superfamily
SMM914_GM001646	1	PF04414:D-aminoacyl-tRNA deacylase
SMM914_GM000712	2	PF08032:RNA 2'-O ribose methyltransferase substrate binding	PF00588:SpoU rRNA Methylase family
SMM914_GM000497	2	PF07478:D-ala D-ala ligase C-terminus	PF02786:Carbamoyl-phosphate synthase L chain, ATP binding domain
SMM914_GM000127	3	PF00595:PDZ domain (Also known as DHR or GLGF)	PF00089:Trypsin	PF13180:PDZ domain
SMM914_GM000945	2	PF00376:MerR family regulatory protein	PF13411:MerR HTH family regulatory protein
SMM914_GM001226	2	PF00324:Amino acid permease	PF13520:Amino acid permease
SMM914_GM000936	19	PF00005:ABC transporter	PF00931:NB-ARC domain	PF01712:Deoxynucleoside kinase	PF01926:50S ribosome-binding GTPase	PF00004:ATPase family associated with various cellular activities (AAA)	PF00625:Guanylate kinase	PF04851:Type III restriction enzyme, res subunit	PF00270:DEAD/DEAH box helicase	PF00448:SRP54-type protein, GTPase domain	PF01637:ATPase domain predominantly from Archaea	PF00437:Type II/IV secretion system protein	PF03193:Protein of unknown function, DUF258	PF00009:Elongation factor Tu GTP binding domain	PF00485:Phosphoribulokinase / Uridine kinase family	PF02367:Threonylcarbamoyl adenosine biosynthesis protein TsaE	PF00910:RNA helicase	PF06414:Zeta toxin	PF00158:Sigma-54 interaction domain	PF01121:Dephospho-CoA kinase
SMM914_GM001947	3	PF00781:Diacylglycerol kinase catalytic domain	PF01513:ATP-NAD kinase	PF00609:Diacylglycerol kinase accessory domain
SMM914_GM000299	2	PF02080:TrkA-C domain	PF00654:Voltage gated chloride channel
SMM914_GM000742	5	PF01612:3'-5' exonuclease	PF00476:DNA polymerase family A	PF02739:5'-3' exonuclease, N-terminal resolvase-like domain	PF00867:XPG I-region	PF01367:5'-3' exonuclease, C-terminal SAM fold
SMM914_GM000470	3	PF01396:Topoisomerase DNA binding C4 zinc finger	PF01131:DNA topoisomerase	PF06839:GRF zinc finger
SMM914_GM001419	13	PF00004:ATPase family associated with various cellular activities (AAA)	PF01583:Adenylylsulphate kinase	PF00910:RNA helicase	PF02367:Threonylcarbamoyl adenosine biosynthesis protein TsaE	PF03266:NTPase	PF07728:AAA domain (dynein-related subfamily)	PF03193:Protein of unknown function, DUF258	PF00437:Type II/IV secretion system protein	PF01637:ATPase domain predominantly from Archaea	PF00005:ABC transporter	PF01712:Deoxynucleoside kinase	PF01443:Viral (Superfamily 1) RNA helicase	PF00931:NB-ARC domain
SMM914_GM000770	2	PF08245:Mur ligase middle domain	PF02875:Mur ligase family, glutamate ligase domain
SMM914_GM001604	2	PF01380:SIS domain	PF13580:SIS domain
SMM914_GM000651	8	PF03266:NTPase	PF06414:Zeta toxin	PF03029:Conserved hypothetical ATP binding protein	PF00004:ATPase family associated with various cellular activities (AAA)	PF02881:SRP54-type protein, helical bundle domain	PF00448:SRP54-type protein, GTPase domain	PF00005:ABC transporter	PF00142:4Fe-4S iron sulfur cluster binding proteins, NifH/frxC family
SMM914_GM001770	1	PF02101:Ocular albinism type 1 protein
SMM914_GM001714	10	PF13241:Putative NAD(P)-binding	PF02852:Pyridine nucleotide-disulphide oxidoreductase, dimerisation domain	PF02737:3-hydroxyacyl-CoA dehydrogenase, NAD binding domain	PF02826:D-isomer specific 2-hydroxyacid dehydrogenase, NAD binding domain	PF00070:Pyridine nucleotide-disulphide oxidoreductase	PF03721:UDP-glucose/GDP-mannose dehydrogenase family, NAD binding domain	PF01134:Glucose inhibited division protein A	PF07992:Pyridine nucleotide-disulphide oxidoreductase	PF02558:Ketopantoate reductase PanE/ApbA	PF01266:FAD dependent oxidoreductase
SMM914_GM000109	1	PF01741:Large-conductance mechanosensitive channel, MscL
SMM914_GM000776	1	PF01534:Frizzled/Smoothened family membrane region
SMM914_GM000064	1	PF01084:Ribosomal protein S18
SMM914_GM001797	5	PF08281:Sigma-70, region 4	PF01496:V-type ATPase 116kDa subunit family	PF09339:IclR helix-turn-helix domain	PF06056:Putative ATPase subunit of terminase (gpP-like)	PF11744:Aluminium activated malate transporter
SMM914_GM001319	5	PF00664:ABC transporter transmembrane region	PF06414:Zeta toxin	PF00005:ABC transporter	PF03193:Protein of unknown function, DUF258	PF00437:Type II/IV secretion system protein
SMM914_GM000203	7	PF02679:(2R)-phospho-3-sulfolactate synthase (ComA)	PF01070:FMN-dependent dehydrogenase	PF01729:Quinolinate phosphoribosyl transferase, C-terminal domain	PF01645:Conserved region in glutamate synthase	PF00478:IMP dehydrogenase / GMP reductase domain	PF00977:Histidine biosynthesis protein	PF03060:Nitronate monooxygenase
SMM914_GM000947	1	PF00496:Bacterial extracellular solute-binding proteins, family 5 Middle
SMM914_GM001370	1	PF00528:Binding-protein-dependent transport system inner membrane component
SMM914_GM000933	3	PF13520:Amino acid permease	PF03845:Spore germination protein	PF00324:Amino acid permease
SMM914_GM001408	1	PF00230:Major intrinsic protein
SMM914_GM000378	3	PF01409:tRNA synthetases class II core domain (F)	PF00152:tRNA synthetases class II (D, K and N)	PF01336:OB-fold nucleic acid binding domain
SMM914_GM001515	3	PF02151:UvrB/uvrC motif	PF00416:Ribosomal protein S13/S18	PF01367:5'-3' exonuclease, C-terminal SAM fold
SMM914_GM000727	2	PF06506:Propionate catabolism activator	PF00578:AhpC/TSA family
SMM914_GM001835	1	PF00210:Ferritin-like domain
SMM914_GM000455	1	PF06280:Fn3-like domain
SMM914_GM000471	3	PF02899:Phage integrase, N-terminal SAM-like domain	PF00589:Phage integrase family	PF13495:Phage integrase, N-terminal SAM-like domain
SMM914_GM001161	1	PF00692:dUTPase
SMM914_GM000249	3	PF05433:Glycine zipper 2TM domain	PF01925:Sulfite exporter TauE/SafE	PF04226:Transglycosylase associated protein
SMM914_GM001496	3	PF08218:Citrate lyase ligase C-terminal domain	PF01467:Cytidylyltransferase-like	PF06574:FAD synthetase
SMM914_GM000601	2	PF08177:Small acid-soluble spore protein N family	PF03592:Terminase small subunit
SMM914_GM000167	3	PF13463:Winged helix DNA-binding domain	PF01047:MarR family	PF01022:Bacterial regulatory protein, arsR family
SMM914_GM001529	1	PF02580:D-Tyr-tRNA(Tyr) deacylase
SMM914_GM000714	1	PF02096:60Kd inner membrane protein
SMM914_GM001687	1	PF01842:ACT domain
SMM914_GM000738	1	PF03874:RNA polymerase Rpb4
SMM914_GM000098	2	PF00871:Acetokinase family	PF04760:Translation initiation factor IF-2, N-terminal region
SMM914_GM001956	1	PF00232:Glycosyl hydrolase family 1
SMM914_GM000701	1	PF01694:Rhomboid family
SMM914_GM000757	1	PF09412:Endoribonuclease XendoU
SMM914_GM000841	2	PF01032:FecCD transport family	PF00950:ABC 3 transport family
SMM914_GM000673	3	PF02863:Arginine repressor, C-terminal domain	PF01316:Arginine repressor, DNA binding domain	PF01498:Transposase
SMM914_GM000961	3	PF00210:Ferritin-like domain	PF08925:Domain of Unknown Function (DUF1907)	PF08702:Fibrinogen alpha/beta chain family
SMM914_GM001033	1	PF06100:MCRA family
SMM914_GM000104	3	PF00358:phosphoenolpyruvate-dependent sugar phosphotransferase system, EIIA 1	PF00367:phosphotransferase system, EIIB	PF02378:Phosphotransferase system, EIIC
SMM914_GM000239	1	PF02627:Carboxymuconolactone decarboxylase family
SMM914_GM001719	1	PF02610:L-arabinose isomerase
SMM914_GM001360	3	PF01590:GAF domain	PF13185:GAF domain	PF13492:GAF domain
SMM914_GM000885	2	PF04198:Putative sugar-binding domain	PF01182:Glucosamine-6-phosphate isomerases/6-phosphogluconolactonase
SMM914_GM000896	1	PF00571:CBS domain
SMM914_GM001495	6	PF09445:RNA cap guanine-N2 methyltransferase	PF05175:Methyltransferase small domain	PF06325:Ribosomal protein L11 methyltransferase (PrmA)	PF04378:Ribosomal RNA large subunit methyltransferase D, RlmJ	PF03602:Conserved hypothetical protein 95	PF02475:Met-10+ like-protein
SMM914_GM000192	4	PF13411:MerR HTH family regulatory protein	PF07926:TPR/MLP1/MLP2-like protein	PF05837:Centromere protein H (CENP-H)	PF08175:Small acid-soluble spore protein O family
SMM914_GM001839	3	PF00367:phosphotransferase system, EIIB	PF00358:phosphoenolpyruvate-dependent sugar phosphotransferase system, EIIA 1	PF02378:Phosphotransferase system, EIIC
SMM914_GM001695	2	PF03275:UDP-galactopyranose mutase	PF01544:CorA-like Mg2+ transporter protein
SMM914_GM000969	3	PF00083:Sugar (and other) transporter	PF03137:Organic Anion Transporter Polypeptide (OATP) family	PF07690:Major Facilitator Superfamily
SMM914_GM001018	1	PF01668:SmpB protein
SMM914_GM001246	4	PF13184:NusA-like KH domain	PF07650:KH domain	PF01149:Formamidopyrimidine-DNA glycosylase N-terminal domain	PF00189:Ribosomal protein S3, C-terminal domain
SMM914_GM001027	2	PF02873:UDP-N-acetylenolpyruvoylglucosamine reductase, C-terminal domain	PF01565:FAD binding domain
SMM914_GM000114	1	PF00128:Alpha amylase, catalytic domain
SMM914_GM001722	1	PF03169:OPT oligopeptide transporter protein
SMM914_GM001672	3	PF08411:Exonuclease C-terminal	PF04397:LytTr DNA-binding domain	PF03462:PCRF domain
SMM914_GM000670	5	PF00625:Guanylate kinase	PF07739:TipAS antibiotic-recognition domain	PF01926:50S ribosome-binding GTPase	PF03193:Protein of unknown function, DUF258	PF00004:ATPase family associated with various cellular activities (AAA)
SMM914_GM000963	6	PF00958:GMP synthase C terminal domain	PF01507:Phosphoadenosine phosphosulfate reductase family	PF07722:Peptidase C26	PF00733:Asparagine synthase	PF00764:Arginosuccinate synthase	PF03054:tRNA methyl transferase
SMM914_GM000901	1	PF04073:Aminoacyl-tRNA editing domain
SMM914_GM000700	1	PF14528:LAGLIDADG-like domain
SMM914_GM000153	3	PF08240:Alcohol dehydrogenase GroES-like domain	PF00107:Zinc-binding dehydrogenase	PF13606:Ankyrin repeat
SMM914_GM000752	10	PF03148:Tektin family	PF02403:Seryl-tRNA synthetase N-terminal domain	PF07851:TMPIT-like protein	PF04316:Anti-sigma-28 factor, FlgM	PF07926:TPR/MLP1/MLP2-like protein	PF06009:Laminin Domain II	PF00992:Troponin	PF00435:Spectrin repeat	PF04513:Baculovirus polyhedron envelope protein, PEP, C terminus	PF08702:Fibrinogen alpha/beta chain family
SMM914_GM000360	1	PF01648:4'-phosphopantetheinyl transferase superfamily
SMM914_GM001403	2	PF01484:Nematode cuticle collagen N-terminal domain	PF06009:Laminin Domain II
SMM914_GM001485	1	PF01476:LysM domain
SMM914_GM000585	1	PF04513:Baculovirus polyhedron envelope protein, PEP, C terminus
SMM914_GM000033	1	PF00375:Sodium:dicarboxylate symporter family
SMM914_GM001531	1	PF01520:N-acetylmuramoyl-L-alanine amidase
SMM914_GM001340	1	PF02823:ATP synthase, Delta/Epsilon chain, beta-sandwich domain
SMM914_GM001118	1	PF02631:RecX family
SMM914_GM001741	1	PF03613:PTS system mannose/fructose/sorbose family IID component
SMM914_GM001753	1	PF09412:Endoribonuclease XendoU
SMM914_GM000060	1	PF07690:Major Facilitator Superfamily
SMM914_GM000889	1	PF07690:Major Facilitator Superfamily
SMM914_GM001380	1	PF00994:Probable molybdopterin binding domain
SMM914_GM000959	2	PF01381:Helix-turn-helix	PF00325:Bacterial regulatory proteins, crp family
SMM914_GM000694	2	PF01053:Cys/Met metabolism PLP-dependent enzyme	PF00266:Aminotransferase class-V
SMM914_GM001900	1	PF06412:Conjugal transfer protein TraD
SMM914_GM000369	3	PF01708:Geminivirus putative movement protein	PF01943:Polysaccharide biosynthesis protein	PF01554:MatE
SMM914_GM000384	3	PF00358:phosphoenolpyruvate-dependent sugar phosphotransferase system, EIIA 1	PF00367:phosphotransferase system, EIIB	PF02378:Phosphotransferase system, EIIC
SMM914_GM000634	1	PF01597:Glycine cleavage H-protein
SMM914_GM000496	2	PF05190:MutS family domain IV	PF08702:Fibrinogen alpha/beta chain family
SMM914_GM000879	1	PF01113:Dihydrodipicolinate reductase, N-terminus
SMM914_GM001725	3	PF03721:UDP-glucose/GDP-mannose dehydrogenase family, NAD binding domain	PF08240:Alcohol dehydrogenase GroES-like domain	PF00107:Zinc-binding dehydrogenase
SMM914_GM000145	1	PF03099:Biotin/lipoate A/B protein ligase family
SMM914_GM000846	1	PF05767:Poxvirus virion envelope protein A14
SMM914_GM000143	2	PF00232:Glycosyl hydrolase family 1	PF00150:Cellulase (glycosyl hydrolase family 5)
SMM914_GM000489	1	PF00881:Nitroreductase family
SMM914_GM001479	2	PF00156:Phosphoribosyl transferase domain	PF14572:Phosphoribosyl synthetase-associated domain
SMM914_GM001456	1	PF04977:Septum formation initiator
SMM914_GM001801	1	PF01844:HNH endonuclease
SMM914_GM001101	1	PF01943:Polysaccharide biosynthesis protein
SMM914_GM000997	6	PF01134:Glucose inhibited division protein A	PF13241:Putative NAD(P)-binding	PF01266:FAD dependent oxidoreductase	PF00070:Pyridine nucleotide-disulphide oxidoreductase	PF05834:Lycopene cyclase protein	PF07992:Pyridine nucleotide-disulphide oxidoreductase
SMM914_GM000989	11	PF00004:ATPase family associated with various cellular activities (AAA)	PF01926:50S ribosome-binding GTPase	PF02456:Adenovirus IVa2 protein	PF07728:AAA domain (dynein-related subfamily)	PF05049:Interferon-inducible GTPase (IIGP)	PF03029:Conserved hypothetical ATP binding protein	PF03193:Protein of unknown function, DUF258	PF00005:ABC transporter	PF00735:Septin	PF00519:Papillomavirus helicase	PF00503:G-protein alpha subunit
SMM914_GM001840	2	PF03123:CAT RNA binding domain	PF00874:PRD domain
SMM914_GM000052	2	PF00583:Acetyltransferase (GNAT) family	PF13508:Acetyltransferase (GNAT) domain
SMM914_GM000649	7	PF04851:Type III restriction enzyme, res subunit	PF02881:SRP54-type protein, helical bundle domain	PF06414:Zeta toxin	PF02978:Signal peptide binding domain	PF01583:Adenylylsulphate kinase	PF01926:50S ribosome-binding GTPase	PF00448:SRP54-type protein, GTPase domain
SMM914_GM001192	1	PF02543:Carbamoyltransferase N-terminus
SMM914_GM000708	4	PF01588:Putative tRNA binding domain	PF03483:B3/4 domain	PF03147:Ferredoxin-fold anticodon binding domain	PF03484:tRNA synthetase B5 domain
SMM914_GM001751	2	PF02744:Galactose-1-phosphate uridyl transferase, C-terminal domain	PF01087:Galactose-1-phosphate uridyl transferase, N-terminal domain
SMM914_GM001175	1	PF00268:Ribonucleotide reductase, small chain
SMM914_GM000836	4	PF02737:3-hydroxyacyl-CoA dehydrogenase, NAD binding domain	PF01370:NAD dependent epimerase/dehydratase family	PF04321:RmlD substrate binding domain	PF00106:short chain dehydrogenase
SMM914_GM001568	4	PF02224:Cytidylate kinase	PF00004:ATPase family associated with various cellular activities (AAA)	PF00005:ABC transporter	PF01712:Deoxynucleoside kinase
SMM914_GM001739	1	PF03830:PTS system sorbose subfamily IIB component
SMM914_GM000913	4	PF02129:X-Pro dipeptidyl-peptidase (S15 family)	PF01738:Dienelactone hydrolase family	PF02465:Flagellar hook-associated protein 2 N-terminus	PF00326:Prolyl oligopeptidase family
SMM914_GM000826	1	PF00465:Iron-containing alcohol dehydrogenase
SMM914_GM001706	3	PF01380:SIS domain	PF13580:SIS domain	PF03861:ANTAR domain
SMM914_GM000514	1	PF00288:GHMP kinases N terminal domain
SMM914_GM001492	9	PF02421:Ferrous iron transport protein B	PF01926:50S ribosome-binding GTPase	PF08477:Ras of Complex, Roc, domain of DAPkinase	PF00071:Ras family	PF00350:Dynamin family	PF03144:Elongation factor Tu domain 2	PF00009:Elongation factor Tu GTP binding domain	PF00735:Septin	PF00025:ADP-ribosylation factor family
SMM914_GM001037	1	PF01566:Natural resistance-associated macrophage protein
SMM914_GM000243	4	PF01047:MarR family	PF00392:Bacterial regulatory proteins, gntR family	PF01325:Iron dependent repressor, N-terminal DNA binding domain	PF13463:Winged helix DNA-binding domain
SMM914_GM000623	5	PF01381:Helix-turn-helix	PF08720:Influenza C hemagglutinin stalk	PF13443:Cro/C1-type HTH DNA-binding domain	PF13413:Helix-turn-helix domain	PF01047:MarR family
SMM914_GM001323	2	PF07722:Peptidase C26	PF07685:CobB/CobQ-like glutamine amidotransferase domain
SMM914_GM001322	3	PF02373:JmjC domain, hydroxylase	PF01238:Phosphomannose isomerase type I	PF02311:AraC-like ligand binding domain
SMM914_GM000317	1	PF01061:ABC-2 type transporter
SMM914_GM000692	2	PF00120:Glutamine synthetase, catalytic domain	PF03951:Glutamine synthetase, beta-Grasp domain
SMM914_GM001662	4	PF07195:Flagellar hook-associated protein 2 C-terminus	PF01546:Peptidase family M20/M25/M40	PF09252:Allergen Fel d I-B chain	PF04389:Peptidase family M28
SMM914_GM000791	4	PF00205:Thiamine pyrophosphate enzyme, central domain	PF01855:Pyruvate flavodoxin/ferredoxin oxidoreductase, thiamine diP-bdg	PF02776:Thiamine pyrophosphate enzyme, N-terminal TPP binding domain	PF02775:Thiamine pyrophosphate enzyme, C-terminal TPP binding domain
SMM914_GM001021	1	PF02358:Trehalose-phosphatase
SMM914_GM000662	6	PF03193:Protein of unknown function, DUF258	PF01926:50S ribosome-binding GTPase	PF00005:ABC transporter	PF01712:Deoxynucleoside kinase	PF10662:Ethanolamine utilisation - propanediol utilisation	PF06414:Zeta toxin
SMM914_GM000684	1	PF08240:Alcohol dehydrogenase GroES-like domain
SMM914_GM000630	3	PF01039:Carboxyl transferase domain	PF03255:Acetyl co-enzyme A carboxylase carboxyltransferase alpha subunit	PF00378:Enoyl-CoA hydratase/isomerase
SMM914_GM000325	2	PF13411:MerR HTH family regulatory protein	PF00376:MerR family regulatory protein
SMM914_GM000646	1	PF01782:RimM N-terminal domain
SMM914_GM000881	6	PF00931:NB-ARC domain	PF02421:Ferrous iron transport protein B	PF00005:ABC transporter	PF08477:Ras of Complex, Roc, domain of DAPkinase	PF01926:50S ribosome-binding GTPase	PF03193:Protein of unknown function, DUF258
SMM914_GM001284	2	PF02786:Carbamoyl-phosphate synthase L chain, ATP binding domain	PF07478:D-ala D-ala ligase C-terminus
SMM914_GM001270	1	PF00572:Ribosomal protein L13
SMM914_GM001046	1	PF02481:DNA recombination-mediator protein A
SMM914_GM001570	16	PF05014:Nucleoside 2-deoxyribosyltransferase	PF00005:ABC transporter	PF00025:ADP-ribosylation factor family	PF10662:Ethanolamine utilisation - propanediol utilisation	PF00931:NB-ARC domain	PF01926:50S ribosome-binding GTPase	PF00004:ATPase family associated with various cellular activities (AAA)	PF03266:NTPase	PF03029:Conserved hypothetical ATP binding protein	PF03193:Protein of unknown function, DUF258	PF00009:Elongation factor Tu GTP binding domain	PF00071:Ras family	PF00350:Dynamin family	PF08477:Ras of Complex, Roc, domain of DAPkinase	PF02421:Ferrous iron transport protein B	PF04548:AIG1 family
SMM914_GM000557	3	PF00595:PDZ domain (Also known as DHR or GLGF)	PF02163:Peptidase family M50	PF13180:PDZ domain
SMM914_GM001525	1	PF00860:Permease family
SMM914_GM001497	3	PF00633:Helix-hairpin-helix motif	PF00570:HRDC domain	PF03934:Type II secretion system (T2SS), protein K
SMM914_GM001682	4	PF02670:1-deoxy-D-xylulose 5-phosphate reductoisomerase	PF05173:Dihydrodipicolinate reductase, C-terminus	PF01118:Semialdehyde dehydrogenase, NAD binding domain	PF01113:Dihydrodipicolinate reductase, N-terminus
SMM914_GM000037	1	PF05221:S-adenosyl-L-homocysteine hydrolase
SMM914_GM000089	5	PF13361:UvrD-like helicase C-terminal domain	PF01443:Viral (Superfamily 1) RNA helicase	PF00580:UvrD/REP helicase N-terminal domain	PF00270:DEAD/DEAH box helicase	PF04851:Type III restriction enzyme, res subunit
SMM914_GM001031	2	PF01380:SIS domain	PF13537:Glutamine amidotransferase domain
SMM914_GM000718	3	PF01783:Ribosomal L32p protein family	PF09297:NADH pyrophosphatase zinc ribbon domain	PF08273:Zinc-binding domain of primase-helicase
SMM914_GM001041	1	PF01458:Uncharacterized protein family (UPF0051)
SMM914_GM000513	5	PF13307:Helicase C-terminal domain	PF10280:Mediator complex protein	PF00271:Helicase conserved C-terminal domain	PF00270:DEAD/DEAH box helicase	PF04851:Type III restriction enzyme, res subunit
SMM914_GM001082	2	PF01729:Quinolinate phosphoribosyl transferase, C-terminal domain	PF02581:Thiamine monophosphate synthase/TENI
SMM914_GM000833	2	PF00150:Cellulase (glycosyl hydrolase family 5)	PF00232:Glycosyl hydrolase family 1
SMM914_GM000796	11	PF06414:Zeta toxin	PF07728:AAA domain (dynein-related subfamily)	PF08245:Mur ligase middle domain	PF00004:ATPase family associated with various cellular activities (AAA)	PF00503:G-protein alpha subunit	PF00005:ABC transporter	PF01637:ATPase domain predominantly from Archaea	PF01078:Magnesium chelatase, subunit ChlI	PF00448:SRP54-type protein, GTPase domain	PF00437:Type II/IV secretion system protein	PF03193:Protein of unknown function, DUF258
SMM914_GM001511	1	PF04288:MukE-like family
SMM914_GM000218	1	PF00042:Globin
SMM914_GM000559	1	PF01255:Putative undecaprenyl diphosphate synthase
SMM914_GM000850	3	PF12326:N-glycosylation protein	PF00520:Ion transport protein	PF08802:Cytochrome B6-F complex Fe-S subunit
SMM914_GM001247	1	PF00252:Ribosomal protein L16p/L10e
SMM914_GM000460	1	PF00558:Vpu protein
SMM914_GM001388	1	PF01702:Queuine tRNA-ribosyltransferase
SMM914_GM000124	1	PF02327:Bacteriochlorophyll A protein
SMM914_GM001701	1	PF02308:MgtC family
SMM914_GM000598	1	PF00430:ATP synthase B/B' CF(0)
SMM914_GM000387	3	PF13411:MerR HTH family regulatory protein	PF03374:Phage antirepressor protein KilAC domain	PF04703:FaeA-like protein
SMM914_GM000962	1	PF00122:E1-E2 ATPase
SMM914_GM000210	8	PF06325:Ribosomal protein L11 methyltransferase (PrmA)	PF08241:Methyltransferase domain	PF02353:Mycolic acid cyclopropane synthetase	PF05891:AdoMet dependent proline di-methyltransferase	PF08123:Histone methylation protein DOT1	PF02390:Putative methyltransferase	PF01209:ubiE/COQ5 methyltransferase family	PF05175:Methyltransferase small domain
SMM914_GM001831	1	PF01051:Initiator Replication protein
SMM914_GM000641	2	PF04077:DsrH like protein	PF02558:Ketopantoate reductase PanE/ApbA
SMM914_GM000699	2	PF02685:Glucokinase	PF00370:FGGY family of carbohydrate kinases, N-terminal domain
SMM914_GM001779	2	PF01479:S4 domain	PF00579:tRNA synthetases class I (W and Y)
SMM914_GM001263	2	PF00861:Ribosomal L18 of archaea, bacteria, mitoch. and chloroplast	PF00411:Ribosomal protein S11
SMM914_GM001374	1	PF00614:Phospholipase D Active site motif
SMM914_GM001282	1	PF01832:Mannosyl-glycoprotein endo-beta-N-acetylglucosaminidase
SMM914_GM001811	4	PF00170:bZIP transcription factor	PF01527:Transposase	PF02796:Helix-turn-helix domain of resolvase	PF01166:TSC-22/dip/bun family
SMM914_GM000276	1	PF00122:E1-E2 ATPase
SMM914_GM000528	1	PF03577:Peptidase family C69
SMM914_GM001427	3	PF00324:Amino acid permease	PF03845:Spore germination protein	PF13520:Amino acid permease
SMM914_GM000042	1	PF01476:LysM domain
SMM914_GM001326	3	PF10591:Secreted protein acidic and rich in cysteine Ca binding region	PF03462:PCRF domain	PF00472:RF-1 domain
SMM914_GM001549	5	PF04542:Sigma-70 region 2	PF04545:Sigma-70, region 4	PF03979:Sigma-70 factor, region 1.1	PF00140:Sigma-70 factor, region 1.2	PF04539:Sigma-70 region 3
SMM914_GM001139	6	PF03793:PASTA domain	PF00392:Bacterial regulatory proteins, gntR family	PF07702:UTRA domain	PF11605:Vacuolar protein sorting protein 36 Vps36	PF12143:Protein of unknown function (DUF_B2219)	PF08220:DeoR-like helix-turn-helix domain
SMM914_GM000495	2	PF13463:Winged helix DNA-binding domain	PF01047:MarR family
SMM914_GM000448	1	PF05531:Nucleopolyhedrovirus P10 protein
SMM914_GM000917	7	PF01593:Flavin containing amine oxidoreductase	PF01134:Glucose inhibited division protein A	PF01564:Spermine/spermidine synthase	PF01266:FAD dependent oxidoreductase	PF07992:Pyridine nucleotide-disulphide oxidoreductase	PF00743:Flavin-binding monooxygenase-like	PF00070:Pyridine nucleotide-disulphide oxidoreductase
SMM914_GM000026	1	PF00582:Universal stress protein family
SMM914_GM001342	1	PF00420:NADH-ubiquinone/plastoquinone oxidoreductase chain 4L
SMM914_GM000350	1	PF00275:EPSP synthase (3-phosphoshikimate 1-carboxyvinyltransferase)
SMM914_GM000973	1	PF00166:Chaperonin 10 Kd subunit
SMM914_GM000366	4	PF02866:lactate/malate dehydrogenase, alpha/beta C-terminal domain	PF03721:UDP-glucose/GDP-mannose dehydrogenase family, NAD binding domain	PF00056:lactate/malate dehydrogenase, NAD binding domain	PF00899:ThiF family
SMM914_GM001049	12	PF07701:Heme NO binding associated	PF02300:Fumarate reductase subunit C	PF01956:Integral membrane protein DUF106	PF05434:TMEM9	PF08496:Peptidase family S49 N-terminal	PF00335:Tetraspanin family	PF06480:FtsH Extracellular	PF01529:DHHC palmitoyltransferase	PF07297:Dolichol phosphate-mannose biosynthesis regulatory protein (DPM2)	PF03323:Bacillus/Clostridium GerA spore germination protein	PF04048:Sec8 exocyst complex component specific domain	PF08395:7tm Chemosensory receptor
SMM914_GM001349	6	PF00005:ABC transporter	PF00910:RNA helicase	PF01926:50S ribosome-binding GTPase	PF04310:MukB N-terminal	PF03193:Protein of unknown function, DUF258	PF06414:Zeta toxin
SMM914_GM000163	1	PF03613:PTS system mannose/fructose/sorbose family IID component
SMM914_GM000666	2	PF00551:Formyl transferase	PF02911:Formyl transferase, C-terminal domain
SMM914_GM000374	1	PF00156:Phosphoribosyl transferase domain
SMM914_GM000537	3	PF00106:short chain dehydrogenase	PF04321:RmlD substrate binding domain	PF01370:NAD dependent epimerase/dehydratase family
SMM914_GM001106	1	PF01183:Glycosyl hydrolases family 25
SMM914_GM000186	5	PF02367:Threonylcarbamoyl adenosine biosynthesis protein TsaE	PF00005:ABC transporter	PF00004:ATPase family associated with various cellular activities (AAA)	PF03193:Protein of unknown function, DUF258	PF01926:50S ribosome-binding GTPase
SMM914_GM000516	1	PF00288:GHMP kinases N terminal domain
SMM914_GM000743	1	PF01694:Rhomboid family
SMM914_GM000194	7	PF04851:Type III restriction enzyme, res subunit	PF00270:DEAD/DEAH box helicase	PF02562:PhoH-like protein	PF06733:DEAD_2	PF00271:Helicase conserved C-terminal domain	PF06777:Helical and beta-bridge domain	PF13307:Helicase C-terminal domain
SMM914_GM001084	8	PF00570:HRDC domain	PF09382:RQC domain	PF02008:CXXC zinc finger domain	PF00271:Helicase conserved C-terminal domain	PF07517:SecA DEAD-like domain	PF04851:Type III restriction enzyme, res subunit	PF00270:DEAD/DEAH box helicase	PF00633:Helix-hairpin-helix motif
SMM914_GM001159	2	PF06026:Ribose 5-phosphate isomerase A (phosphoriboisomerase A)	PF04198:Putative sugar-binding domain
SMM914_GM000144	1	PF02378:Phosphotransferase system, EIIC
SMM914_GM000024	1	PF00126:Bacterial regulatory helix-turn-helix protein, lysR family
SMM914_GM000422	1	PF04545:Sigma-70, region 4
SMM914_GM001189	12	PF03721:UDP-glucose/GDP-mannose dehydrogenase family, NAD binding domain	PF01073:3-beta hydroxysteroid dehydrogenase/isomerase family	PF01113:Dihydrodipicolinate reductase, N-terminus	PF04321:RmlD substrate binding domain	PF00269:Small, acid-soluble spore proteins, alpha/beta type	PF00106:short chain dehydrogenase	PF02254:TrkA-N domain	PF03446:NAD binding domain of 6-phosphogluconate dehydrogenase	PF02719:Polysaccharide biosynthesis protein	PF01370:NAD dependent epimerase/dehydratase family	PF03435:Saccharopine dehydrogenase NADP binding domain	PF01118:Semialdehyde dehydrogenase, NAD binding domain
SMM914_GM001924	5	PF07022:Bacteriophage CI repressor helix-turn-helix domain	PF01381:Helix-turn-helix	PF13443:Cro/C1-type HTH DNA-binding domain	PF13413:Helix-turn-helix domain	PF04545:Sigma-70, region 4
SMM914_GM000122	2	PF00486:Transcriptional regulatory protein, C terminal	PF00072:Response regulator receiver domain
SMM914_GM000622	1	PF01381:Helix-turn-helix
SMM914_GM001837	2	PF01527:Transposase	PF05529:B-cell receptor-associated protein 31-like
SMM914_GM000842	4	PF09182:Bacterial purine repressor, N-terminal	PF00590:Tetrapyrrole (Corrin/Porphyrin) Methylases	PF00004:ATPase family associated with various cellular activities (AAA)	PF00156:Phosphoribosyl transferase domain
SMM914_GM000575	1	PF01510:N-acetylmuramoyl-L-alanine amidase
SMM914_GM000966	3	PF01381:Helix-turn-helix	PF13443:Cro/C1-type HTH DNA-binding domain	PF13413:Helix-turn-helix domain
SMM914_GM001526	6	PF00891:O-methyltransferase	PF05175:Methyltransferase small domain	PF08704:tRNA methyltransferase complex GCD14 subunit	PF06325:Ribosomal protein L11 methyltransferase (PrmA)	PF08241:Methyltransferase domain	PF02475:Met-10+ like-protein
SMM914_GM001005	1	PF14528:LAGLIDADG-like domain
SMM914_GM001428	1	PF00149:Calcineurin-like phosphoesterase
SMM914_GM000993	2	PF07475:HPr Serine kinase C-terminal domain	PF02603:HPr Serine kinase N terminus
SMM914_GM001470	1	PF01080:Presenilin
SMM914_GM000664	2	PF00481:Protein phosphatase 2C	PF07228:Stage II sporulation protein E (SpoIIE)
SMM914_GM001103	2	PF13520:Amino acid permease	PF00324:Amino acid permease
SMM914_GM001331	5	PF01695:IstB-like ATP binding protein	PF03193:Protein of unknown function, DUF258	PF01926:50S ribosome-binding GTPase	PF00005:ABC transporter	PF00350:Dynamin family
SMM914_GM001907	3	PF04218:CENP-B N-terminal DNA-binding domain	PF00239:Resolvase, N terminal domain	PF02796:Helix-turn-helix domain of resolvase
SMM914_GM001442	1	PF04607:Region found in RelA / SpoT proteins
SMM914_GM001478	11	PF02831:gpW	PF13361:UvrD-like helicase C-terminal domain	PF07728:AAA domain (dynein-related subfamily)	PF03266:NTPase	PF00716:Assemblin (Peptidase family S21)	PF02367:Threonylcarbamoyl adenosine biosynthesis protein TsaE	PF00910:RNA helicase	PF01580:FtsK/SpoIIIE family	PF00004:ATPase family associated with various cellular activities (AAA)	PF01443:Viral (Superfamily 1) RNA helicase	PF00437:Type II/IV secretion system protein
SMM914_GM001822	5	PF03408:Foamy virus envelope protein	PF05433:Glycine zipper 2TM domain	PF04226:Transglycosylase associated protein	PF07694:5TMR of 5TMR-LYT	PF02687:FtsX-like permease family
SMM914_GM000371	1	PF04977:Septum formation initiator
SMM914_GM001016	1	PF03840:Preprotein translocase SecG subunit
SMM914_GM000313	1	PF04138:GtrA-like protein
SMM914_GM001074	3	PF01336:OB-fold nucleic acid binding domain	PF00152:tRNA synthetases class II (D, K and N)	PF01409:tRNA synthetases class II core domain (F)
SMM914_GM001280	4	PF00070:Pyridine nucleotide-disulphide oxidoreductase	PF02826:D-isomer specific 2-hydroxyacid dehydrogenase, NAD binding domain	PF03446:NAD binding domain of 6-phosphogluconate dehydrogenase	PF00389:D-isomer specific 2-hydroxyacid dehydrogenase, catalytic domain
SMM914_GM001737	9	PF06309:Torsin	PF00004:ATPase family associated with various cellular activities (AAA)	PF07728:AAA domain (dynein-related subfamily)	PF00874:PRD domain	PF00158:Sigma-54 interaction domain	PF01078:Magnesium chelatase, subunit ChlI	PF00005:ABC transporter	PF05496:Holliday junction DNA helicase ruvB N-terminus	PF03610:PTS system fructose IIA component
SMM914_GM000119	9	PF01193:RNA polymerase Rpb3/Rpb11 dimerisation domain	PF01118:Semialdehyde dehydrogenase, NAD binding domain	PF01370:NAD dependent epimerase/dehydratase family	PF02719:Polysaccharide biosynthesis protein	PF00106:short chain dehydrogenase	PF02882:Tetrahydrofolate dehydrogenase/cyclohydrolase, NAD(P)-binding domain	PF02826:D-isomer specific 2-hydroxyacid dehydrogenase, NAD binding domain	PF01113:Dihydrodipicolinate reductase, N-terminus	PF01073:3-beta hydroxysteroid dehydrogenase/isomerase family
SMM914_GM000074	1	PF00825:Ribonuclease P
SMM914_GM001588	2	PF00462:Glutaredoxin	PF07955:Protein of unknown function (DUF1687)
SMM914_GM000161	1	PF03609:PTS system sorbose-specific iic component
SMM914_GM000327	2	PF02632:BioY family	PF12822:Protein of unknown function (DUF3816)
SMM914_GM000711	1	PF01966:HD domain
SMM914_GM001981	11	PF01134:Glucose inhibited division protein A	PF07992:Pyridine nucleotide-disulphide oxidoreductase	PF03446:NAD binding domain of 6-phosphogluconate dehydrogenase	PF01266:FAD dependent oxidoreductase	PF02254:TrkA-N domain	PF13241:Putative NAD(P)-binding	PF02852:Pyridine nucleotide-disulphide oxidoreductase, dimerisation domain	PF02826:D-isomer specific 2-hydroxyacid dehydrogenase, NAD binding domain	PF00070:Pyridine nucleotide-disulphide oxidoreductase	PF02737:3-hydroxyacyl-CoA dehydrogenase, NAD binding domain	PF03721:UDP-glucose/GDP-mannose dehydrogenase family, NAD binding domain
SMM914_GM000550	9	PF08477:Ras of Complex, Roc, domain of DAPkinase	PF01926:50S ribosome-binding GTPase	PF04760:Translation initiation factor IF-2, N-terminal region	PF02421:Ferrous iron transport protein B	PF00025:ADP-ribosylation factor family	PF03144:Elongation factor Tu domain 2	PF00009:Elongation factor Tu GTP binding domain	PF00071:Ras family	PF10662:Ethanolamine utilisation - propanediol utilisation
SMM914_GM000373	1	PF11734:TilS substrate C-terminal domain
SMM914_GM001464	1	PF02325:YGGT family
SMM914_GM000867	7	PF04131:Putative N-acetylmannosamine-6-phosphate epimerase	PF01180:Dihydroorotate dehydrogenase	PF01070:FMN-dependent dehydrogenase	PF00478:IMP dehydrogenase / GMP reductase domain	PF03060:Nitronate monooxygenase	PF00977:Histidine biosynthesis protein	PF01207:Dihydrouridine synthase (Dus)
SMM914_GM001461	2	PF04145:Ctr copper transporter family	PF07244:Surface antigen variable number repeat
SMM914_GM000227	1	PF00325:Bacterial regulatory proteins, crp family
SMM914_GM001542	1	PF02130:Uncharacterized protein family UPF0054
SMM914_GM001069	1	PF02671:Paired amphipathic helix repeat
SMM914_GM000803	1	PF00126:Bacterial regulatory helix-turn-helix protein, lysR family
SMM914_GM000053	5	PF13413:Helix-turn-helix domain	PF04545:Sigma-70, region 4	PF01047:MarR family	PF01381:Helix-turn-helix	PF13443:Cro/C1-type HTH DNA-binding domain
SMM914_GM000139	17	PF01061:ABC-2 type transporter	PF04124:Dor1-like family	PF04728:Lipoprotein leucine-zipper	PF08702:Fibrinogen alpha/beta chain family	PF07851:TMPIT-like protein	PF02403:Seryl-tRNA synthetase N-terminal domain	PF05531:Nucleopolyhedrovirus P10 protein	PF05064:Nsp1-like C-terminal region	PF04136:Sec34-like family	PF06008:Laminin Domain I	PF10392:Golgi transport complex subunit 5	PF04108:Autophagy protein Apg17	PF06160:Septation ring formation regulator, EzrA	PF04977:Septum formation initiator	PF00804:Syntaxin	PF04111:Autophagy protein Apg6	PF06009:Laminin Domain II
SMM914_GM000736	2	PF07973:Threonyl and Alanyl tRNA synthetase second additional domain	PF00587:tRNA synthetase class II core domain (G, H, P, S and T)
SMM914_GM001191	6	PF08445:FR47-like protein	PF00583:Acetyltransferase (GNAT) family	PF13673:Acetyltransferase (GNAT) domain	PF13302:Acetyltransferase (GNAT) domain	PF01853:MOZ/SAS family	PF13508:Acetyltransferase (GNAT) domain
SMM914_GM000016	3	PF00768:D-alanyl-D-alanine carboxypeptidase	PF02113:D-Ala-D-Ala carboxypeptidase 3 (S13) family	PF09297:NADH pyrophosphatase zinc ribbon domain
SMM914_GM001724	1	PF03577:Peptidase family C69
SMM914_GM000753	3	PF13145:PPIC-type PPIASE domain	PF00639:PPIC-type PPIASE domain	PF00788:Ras association (RalGDS/AF-6) domain
SMM914_GM001697	1	PF00610:Domain found in Dishevelled, Egl-10, and Pleckstrin (DEP)
SMM914_GM001410	1	PF00709:Adenylosuccinate synthetase
SMM914_GM001128	1	PF00381:PTS HPr component phosphorylation site
SMM914_GM001129	4	PF05524:PEP-utilising enzyme, N-terminal	PF02896:PEP-utilising enzyme, TIM barrel domain	PF00391:PEP-utilising enzyme, mobile domain	PF04772:Influenza B matrix protein 2 (BM2)
SMM914_GM001151	18	PF03029:Conserved hypothetical ATP binding protein	PF04851:Type III restriction enzyme, res subunit	PF00874:PRD domain	PF07728:AAA domain (dynein-related subfamily)	PF00004:ATPase family associated with various cellular activities (AAA)	PF04492:Bacteriophage replication protein O	PF01047:MarR family	PF01078:Magnesium chelatase, subunit ChlI	PF00005:ABC transporter	PF03610:PTS system fructose IIA component	PF01325:Iron dependent repressor, N-terminal DNA binding domain	PF00158:Sigma-54 interaction domain	PF13423:Ubiquitin carboxyl-terminal hydrolase	PF07724:AAA domain (Cdc48 subfamily)	PF01580:FtsK/SpoIIIE family	PF05496:Holliday junction DNA helicase ruvB N-terminus	PF01695:IstB-like ATP binding protein	PF00437:Type II/IV secretion system protein
SMM914_GM000832	2	PF02255:PTS system, Lactose/Cellobiose specific IIA subunit	PF05849:Fibroin light chain (L-fibroin)
SMM914_GM000294	3	PF13520:Amino acid permease	PF03845:Spore germination protein	PF00324:Amino acid permease
SMM914_GM000875	1	PF02333:Phytase
SMM914_GM000687	3	PF05739:SNARE domain	PF00654:Voltage gated chloride channel	PF00335:Tetraspanin family
SMM914_GM001857	1	PF00142:4Fe-4S iron sulfur cluster binding proteins, NifH/frxC family
SMM914_GM001462	3	PF06723:MreB/Mbl protein	PF02491:SHS2 domain inserted in FTSA	PF00370:FGGY family of carbohydrate kinases, N-terminal domain
SMM914_GM001608	3	PF13411:MerR HTH family regulatory protein	PF04703:FaeA-like protein	PF03374:Phage antirepressor protein KilAC domain
SMM914_GM000943	2	PF00528:Binding-protein-dependent transport system inner membrane component	PF06703:Microsomal signal peptidase 25 kDa subunit (SPC25)
SMM914_GM001513	3	PF10613:Ligated ion channel L-glutamate- and glycine-binding site	PF00528:Binding-protein-dependent transport system inner membrane component	PF00497:Bacterial extracellular solute-binding proteins, family 3
SMM914_GM001109	3	PF00271:Helicase conserved C-terminal domain	PF04851:Type III restriction enzyme, res subunit	PF00270:DEAD/DEAH box helicase
SMM914_GM000061	3	PF03796:DnaB-like helicase C terminal domain	PF00004:ATPase family associated with various cellular activities (AAA)	PF00772:DnaB-like helicase N terminal domain
SMM914_GM001648	1	PF04851:Type III restriction enzyme, res subunit
SMM914_GM000756	1	PF00149:Calcineurin-like phosphoesterase
SMM914_GM000035	1	PF03006:Haemolysin-III related
SMM914_GM000336	1	PF00496:Bacterial extracellular solute-binding proteins, family 5 Middle
SMM914_GM001389	1	PF04277:Oxaloacetate decarboxylase, gamma chain
SMM914_GM001748	3	PF02836:Glycosyl hydrolases family 2, TIM barrel domain	PF02837:Glycosyl hydrolases family 2, sugar binding domain	PF00703:Glycosyl hydrolases family 2
SMM914_GM001190	1	PF03652:Holliday junction resolvase
SMM914_GM001522	1	PF00881:Nitroreductase family
SMM914_GM000131	1	PF00210:Ferritin-like domain
SMM914_GM000271	4	PF02687:FtsX-like permease family	PF03193:Protein of unknown function, DUF258	PF13965:dsRNA-gated channel SID-1	PF00005:ABC transporter
SMM914_GM001124	1	PF01925:Sulfite exporter TauE/SafE
SMM914_GM001472	5	PF00266:Aminotransferase class-V	PF00282:Pyridoxal-dependent decarboxylase conserved domain	PF00036:EF hand	PF00155:Aminotransferase class I and II	PF01053:Cys/Met metabolism PLP-dependent enzyme
SMM914_GM000499	1	PF00156:Phosphoribosyl transferase domain
SMM914_GM000843	5	PF00483:Nucleotidyl transferase	PF02348:Cytidylyltransferase	PF01983:Guanylyl transferase CofC like	PF07959:L-fucokinase	PF01128:2-C-methyl-D-erythritol 4-phosphate cytidylyltransferase
SMM914_GM000134	1	PF06645:Microsomal signal peptidase 12 kDa subunit (SPC12)
SMM914_GM001730	1	PF06134:L-rhamnose isomerase (RhaA)
SMM914_GM001869	2	PF01370:NAD dependent epimerase/dehydratase family	PF01073:3-beta hydroxysteroid dehydrogenase/isomerase family
SMM914_GM001665	1	PF00288:GHMP kinases N terminal domain
SMM914_GM000491	1	PF00115:Cytochrome C and Quinol oxidase polypeptide I
SMM914_GM001230	2	PF01325:Iron dependent repressor, N-terminal DNA binding domain	PF04218:CENP-B N-terminal DNA-binding domain
SMM914_GM000158	2	PF01958:Domain of unknown function DUF108	PF03610:PTS system fructose IIA component
SMM914_GM000394	2	PF13443:Cro/C1-type HTH DNA-binding domain	PF01381:Helix-turn-helix
SMM914_GM000217	1	PF00847:AP2 domain
SMM914_GM000351	5	PF00004:ATPase family associated with various cellular activities (AAA)	PF07498:Rho termination factor, N-terminal domain	PF00006:ATP synthase alpha/beta family, nucleotide-binding domain	PF07497:Rho termination factor, RNA-binding domain	PF00005:ABC transporter
SMM914_GM001406	1	PF01321:Creatinase/Prolidase N-terminal domain
SMM914_GM001625	5	PF03117:UL49 family	PF01096:Transcription factor S-II (TFIIS)	PF06221:Putative zinc finger motif, C2HC5-type	PF07503:HypF finger	PF03604:DNA directed RNA polymerase, 7 kDa subunit
SMM914_GM001170	1	PF02357:Transcription termination factor nusG
SMM914_GM001194	4	PF02629:CoA binding domain	PF08220:DeoR-like helix-turn-helix domain	PF01408:Oxidoreductase family, NAD-binding Rossmann fold	PF06971:Putative DNA-binding protein N-terminus
SMM914_GM001602	2	PF01022:Bacterial regulatory protein, arsR family	PF00126:Bacterial regulatory helix-turn-helix protein, lysR family
SMM914_GM001088	3	PF00142:4Fe-4S iron sulfur cluster binding proteins, NifH/frxC family	PF01583:Adenylylsulphate kinase	PF04108:Autophagy protein Apg17
SMM914_GM000741	6	PF06831:Formamidopyrimidine-DNA glycosylase H2TH domain	PF00416:Ribosomal protein S13/S18	PF01149:Formamidopyrimidine-DNA glycosylase N-terminal domain	PF00412:LIM domain	PF01873:Domain found in IF2B/IF5	PF06827:Zinc finger found in FPG and IleRS
SMM914_GM000502	3	PF06506:Propionate catabolism activator	PF01268:Formate--tetrahydrofolate ligase	PF01207:Dihydrouridine synthase (Dus)
SMM914_GM000616	2	PF03837:RecT family	PF00722:Glycosyl hydrolases family 16
SMM914_GM001612	2	PF08797:HIRAN domain	PF00639:PPIC-type PPIASE domain
SMM914_GM000902	2	PF07702:UTRA domain	PF00392:Bacterial regulatory proteins, gntR family
SMM914_GM000868	9	PF05834:Lycopene cyclase protein	PF00070:Pyridine nucleotide-disulphide oxidoreductase	PF13241:Putative NAD(P)-binding	PF01593:Flavin containing amine oxidoreductase	PF07992:Pyridine nucleotide-disulphide oxidoreductase	PF06039:Malate:quinone oxidoreductase (Mqo)	PF01266:FAD dependent oxidoreductase	PF02254:TrkA-N domain	PF01134:Glucose inhibited division protein A
SMM914_GM000339	3	PF06703:Microsomal signal peptidase 25 kDa subunit (SPC25)	PF01529:DHHC palmitoyltransferase	PF02517:CAAX protease self-immunity
SMM914_GM000818	1	PF02668:Taurine catabolism dioxygenase TauD, TfdA family
SMM914_GM001188	1	PF01643:Acyl-ACP thioesterase
SMM914_GM000555	5	PF07733:Bacterial DNA polymerase III alpha subunit	PF02811:PHP domain	PF05843:Suppressor of forked protein (Suf)	PF01612:3'-5' exonuclease	PF01336:OB-fold nucleic acid binding domain
SMM914_GM000716	2	PF00486:Transcriptional regulatory protein, C terminal	PF00072:Response regulator receiver domain
SMM914_GM001645	1	PF01844:HNH endonuclease
SMM914_GM001705	4	PF01418:Helix-turn-helix domain, rpiR family	PF13580:SIS domain	PF01371:Trp repressor protein	PF01380:SIS domain
SMM914_GM001012	4	PF00044:Glyceraldehyde 3-phosphate dehydrogenase, NAD binding domain	PF02826:D-isomer specific 2-hydroxyacid dehydrogenase, NAD binding domain	PF02800:Glyceraldehyde 3-phosphate dehydrogenase, C-terminal domain	PF03447:Homoserine dehydrogenase, NAD binding domain
SMM914_GM000678	2	PF00763:Tetrahydrofolate dehydrogenase/cyclohydrolase, catalytic domain	PF02882:Tetrahydrofolate dehydrogenase/cyclohydrolase, NAD(P)-binding domain
SMM914_GM000918	2	PF00884:Sulfatase	PF01663:Type I phosphodiesterase / nucleotide pyrophosphatase
SMM914_GM000726	10	PF01926:50S ribosome-binding GTPase	PF08477:Ras of Complex, Roc, domain of DAPkinase	PF02421:Ferrous iron transport protein B	PF04548:AIG1 family	PF03029:Conserved hypothetical ATP binding protein	PF03193:Protein of unknown function, DUF258	PF00009:Elongation factor Tu GTP binding domain	PF00005:ABC transporter	PF00350:Dynamin family	PF00071:Ras family
SMM914_GM000156	1	PF01263:Aldose 1-epimerase
SMM914_GM001283	1	PF00156:Phosphoribosyl transferase domain
SMM914_GM000652	4	PF10186:Vacuolar sorting 38 and autophagy-related subunit 14	PF06470:SMC proteins Flexible Hinge Domain	PF00005:ABC transporter	PF04111:Autophagy protein Apg6
SMM914_GM000761	4	PF03485:Arginyl tRNA synthetase N terminal domain	PF00750:tRNA synthetases class I (R)	PF11657:Transcriptional activator TraM	PF05746:DALR anticodon binding domain
SMM914_GM000255	1	PF01591:6-phosphofructo-2-kinase
SMM914_GM000407	3	PF00436:Single-strand binding protein family	PF13742:OB-fold nucleic acid binding domain	PF01336:OB-fold nucleic acid binding domain
SMM914_GM001080	2	PF02110:Hydroxyethylthiazole kinase family	PF08289:Influenza Matrix protein (M1) C-terminal domain
SMM914_GM001171	1	PF00298:Ribosomal protein L11, RNA binding domain
SMM914_GM000709	3	PF01409:tRNA synthetases class II core domain (F)	PF00831:Ribosomal L29 protein	PF02912:Aminoacyl tRNA synthetase class II, N-terminal domain
SMM914_GM000816	6	PF01588:Putative tRNA binding domain	PF00749:tRNA synthetases class I (E and Q), catalytic domain	PF00133:tRNA synthetases class I (I, L, M and V)	PF01921:tRNA synthetases class I (K)	PF09334:tRNA synthetases class I (M)	PF08264:Anticodon-binding domain of tRNA
SMM914_GM001566	3	PF00271:Helicase conserved C-terminal domain	PF04851:Type III restriction enzyme, res subunit	PF00270:DEAD/DEAH box helicase
SMM914_GM001272	5	PF13443:Cro/C1-type HTH DNA-binding domain	PF00325:Bacterial regulatory proteins, crp family	PF02796:Helix-turn-helix domain of resolvase	PF01381:Helix-turn-helix	PF02954:Bacterial regulatory protein, Fis family
SMM914_GM001571	2	PF04245:37-kD nucleoid-associated bacterial protein	PF00216:Bacterial DNA-binding protein
SMM914_GM001984	1	PF01226:Formate/nitrite transporter
SMM914_GM000068	4	PF02518:Histidine kinase-, DNA gyrase B-, and HSP90-like ATPase	PF00986:DNA gyrase B subunit, carboxyl terminus	PF00204:DNA gyrase B	PF01192:RNA polymerase Rpb6
SMM914_GM000824	1	PF00582:Universal stress protein family
SMM914_GM001029	1	PF01080:Presenilin
SMM914_GM000614	3	PF01726:LexA DNA binding domain	PF00392:Bacterial regulatory proteins, gntR family	PF01047:MarR family
SMM914_GM001867	2	PF02962:5-carboxymethyl-2-hydroxymuconate isomerase	PF00128:Alpha amylase, catalytic domain
SMM914_GM001178	15	PF09445:RNA cap guanine-N2 methyltransferase	PF00891:O-methyltransferase	PF05958:tRNA (Uracil-5-)-methyltransferase	PF05175:Methyltransferase small domain	PF02353:Mycolic acid cyclopropane synthetase	PF02390:Putative methyltransferase	PF01209:ubiE/COQ5 methyltransferase family	PF02005:N2,N2-dimethylguanosine tRNA methyltransferase	PF08468:Methyltransferase small domain N-terminal	PF08241:Methyltransferase domain	PF02527:rRNA small subunit methyltransferase G	PF06325:Ribosomal protein L11 methyltransferase (PrmA)	PF03602:Conserved hypothetical protein 95	PF02475:Met-10+ like-protein	PF04816:tRNA (adenine(22)-N(1))-methyltransferase
SMM914_GM001318	1	PF00440:Bacterial regulatory proteins, tetR family
SMM914_GM000793	1	PF02133:Permease for cytosine/purines, uracil, thiamine, allantoin
SMM914_GM001023	8	PF06414:Zeta toxin	PF02224:Cytidylate kinase	PF00004:ATPase family associated with various cellular activities (AAA)	PF02367:Threonylcarbamoyl adenosine biosynthesis protein TsaE	PF00910:RNA helicase	PF01712:Deoxynucleoside kinase	PF06068:TIP49 C-terminus	PF05496:Holliday junction DNA helicase ruvB N-terminus
SMM914_GM000148	3	PF00198:2-oxoacid dehydrogenases acyltransferase (catalytic domain)	PF00358:phosphoenolpyruvate-dependent sugar phosphotransferase system, EIIA 1	PF02817:e3 binding domain
SMM914_GM000391	2	PF08797:HIRAN domain	PF00639:PPIC-type PPIASE domain
SMM914_GM000103	1	PF00885:6,7-dimethyl-8-ribityllumazine synthase
SMM914_GM001877	1	PF00665:Integrase core domain
SMM914_GM000659	1	PF00830:Ribosomal L28 family
SMM914_GM001475	2	PF00733:Asparagine synthase	PF03054:tRNA methyl transferase
SMM914_GM001783	6	PF04545:Sigma-70, region 4	PF01047:MarR family	PF13413:Helix-turn-helix domain	PF00392:Bacterial regulatory proteins, gntR family	PF13443:Cro/C1-type HTH DNA-binding domain	PF01381:Helix-turn-helix
SMM914_GM001274	1	PF00210:Ferritin-like domain
SMM914_GM001138	1	PF01979:Amidohydrolase family
SMM914_GM000715	6	PF03255:Acetyl co-enzyme A carboxylase carboxyltransferase alpha subunit	PF00672:HAMP domain	PF00512:His Kinase A (phospho-acceptor) domain	PF02687:FtsX-like permease family	PF02518:Histidine kinase-, DNA gyrase B-, and HSP90-like ATPase	PF03965:Penicillinase repressor
SMM914_GM001144	1	PF02403:Seryl-tRNA synthetase N-terminal domain
SMM914_GM001104	1	PF08220:DeoR-like helix-turn-helix domain
SMM914_GM000728	6	PF04321:RmlD substrate binding domain	PF01118:Semialdehyde dehydrogenase, NAD binding domain	PF01370:NAD dependent epimerase/dehydratase family	PF01113:Dihydrodipicolinate reductase, N-terminus	PF02882:Tetrahydrofolate dehydrogenase/cyclohydrolase, NAD(P)-binding domain	PF08240:Alcohol dehydrogenase GroES-like domain
SMM914_GM000525	5	PF01209:ubiE/COQ5 methyltransferase family	PF09445:RNA cap guanine-N2 methyltransferase	PF01728:FtsJ-like methyltransferase	PF00145:C-5 cytosine-specific DNA methylase	PF01135:Protein-L-isoaspartate(D-aspartate) O-methyltransferase (PCMT)
SMM914_GM000018	7	PF02367:Threonylcarbamoyl adenosine biosynthesis protein TsaE	PF00005:ABC transporter	PF00004:ATPase family associated with various cellular activities (AAA)	PF03193:Protein of unknown function, DUF258	PF00931:NB-ARC domain	PF10662:Ethanolamine utilisation - propanediol utilisation	PF06414:Zeta toxin
SMM914_GM000785	1	PF01569:PAP2 superfamily
SMM914_GM001759	1	PF01501:Glycosyl transferase family 8
SMM914_GM001544	13	PF00350:Dynamin family	PF10662:Ethanolamine utilisation - propanediol utilisation	PF00071:Ras family	PF00005:ABC transporter	PF03193:Protein of unknown function, DUF258	PF00009:Elongation factor Tu GTP binding domain	PF00013:KH domain	PF04548:AIG1 family	PF02421:Ferrous iron transport protein B	PF08477:Ras of Complex, Roc, domain of DAPkinase	PF00910:RNA helicase	PF07650:KH domain	PF01926:50S ribosome-binding GTPase
SMM914_GM000799	6	PF00682:HMGL-like	PF02786:Carbamoyl-phosphate synthase L chain, ATP binding domain	PF00289:Biotin carboxylase, N-terminal domain	PF07478:D-ala D-ala ligase C-terminus	PF02655:ATP-grasp domain	PF02785:Biotin carboxylase C-terminal domain
SMM914_GM000572	5	PF01154:Hydroxymethylglutaryl-coenzyme A synthase N terminal	PF00195:Chalcone and stilbene synthases, N-terminal domain	PF08541:3-Oxoacyl-[acyl-carrier-protein (ACP)] synthase III C terminal	PF08540:Hydroxymethylglutaryl-coenzyme A synthase C terminal	PF08545:3-Oxoacyl-[acyl-carrier-protein (ACP)] synthase III
SMM914_GM000177	1	PF02687:FtsX-like permease family
SMM914_GM000084	1	PF00657:GDSL-like Lipase/Acylhydrolase
SMM914_GM000655	1	PF02504:Fatty acid synthesis protein
SMM914_GM001772	2	PF07859:alpha/beta hydrolase fold	PF01764:Lipase (class 3)
SMM914_GM001685	1	PF08503:Tetrahydrodipicolinate succinyltransferase N-terminal
SMM914_GM001916	1	PF00392:Bacterial regulatory proteins, gntR family
SMM914_GM000938	3	PF04147:Nop14-like family	PF02932:Neurotransmitter-gated ion-channel transmembrane region	PF03522:Solute carrier family 12
SMM914_GM000905	1	PF00582:Universal stress protein family
SMM914_GM001235	1	PF01478:Type IV leader peptidase family
SMM914_GM000922	2	PF09269:Domain of unknown function (DUF1967)	PF01544:CorA-like Mg2+ transporter protein
SMM914_GM001181	3	PF01628:HrcA protein C terminal domain	PF10458:Valyl tRNA synthetase tRNA binding arm	PF02096:60Kd inner membrane protein
SMM914_GM000613	1	PF08299:Bacterial dnaA protein helix-turn-helix
SMM914_GM001752	1	PF10415:Fumarase C C-terminus
SMM914_GM001097	1	PF00483:Nucleotidyl transferase
SMM914_GM000312	6	PF10391:Fingers domain of DNA polymerase lambda	PF09297:NADH pyrophosphatase zinc ribbon domain	PF03120:NAD-dependent DNA ligase OB-fold domain	PF03119:NAD-dependent DNA ligase C4 zinc finger domain	PF01653:NAD-dependent DNA ligase adenylation domain	PF01367:5'-3' exonuclease, C-terminal SAM fold
SMM914_GM001917	1	PF00872:Transposase, Mutator family
SMM914_GM000541	1	PF03073:TspO/MBR family
SMM914_GM001236	1	PF00164:Ribosomal protein S12/S23
SMM914_GM001643	1	PF04545:Sigma-70, region 4
SMM914_GM001533	4	PF02938:GAD domain	PF00587:tRNA synthetase class II core domain (G, H, P, S and T)	PF01336:OB-fold nucleic acid binding domain	PF00152:tRNA synthetases class II (D, K and N)
SMM914_GM001565	3	PF00196:Bacterial regulatory proteins, luxR family	PF08281:Sigma-70, region 4	PF01582:TIR domain
SMM914_GM001393	2	PF00271:Helicase conserved C-terminal domain	PF00270:DEAD/DEAH box helicase
SMM914_GM001044	1	PF01458:Uncharacterized protein family (UPF0051)
SMM914_GM001720	5	PF13241:Putative NAD(P)-binding	PF02882:Tetrahydrofolate dehydrogenase/cyclohydrolase, NAD(P)-binding domain	PF00070:Pyridine nucleotide-disulphide oxidoreductase	PF02826:D-isomer specific 2-hydroxyacid dehydrogenase, NAD binding domain	PF02254:TrkA-N domain
SMM914_GM001567	3	PF01476:LysM domain	PF04636:PA26 p53-induced protein (sestrin)	PF13965:dsRNA-gated channel SID-1
SMM914_GM000106	12	PF00440:Bacterial regulatory proteins, tetR family	PF13404:AsnC-type helix-turn-helix domain	PF01325:Iron dependent repressor, N-terminal DNA binding domain	PF01022:Bacterial regulatory protein, arsR family	PF04218:CENP-B N-terminal DNA-binding domain	PF13463:Winged helix DNA-binding domain	PF01047:MarR family	PF13443:Cro/C1-type HTH DNA-binding domain	PF00126:Bacterial regulatory helix-turn-helix protein, lysR family	PF09339:IclR helix-turn-helix domain	PF01381:Helix-turn-helix	PF01527:Transposase
SMM914_GM000610	2	PF00436:Single-strand binding protein family	PF01336:OB-fold nucleic acid binding domain
SMM914_GM000178	12	PF00005:ABC transporter	PF01078:Magnesium chelatase, subunit ChlI	PF00448:SRP54-type protein, GTPase domain	PF00437:Type II/IV secretion system protein	PF03193:Protein of unknown function, DUF258	PF00006:ATP synthase alpha/beta family, nucleotide-binding domain	PF01695:IstB-like ATP binding protein	PF00503:G-protein alpha subunit	PF00931:NB-ARC domain	PF01926:50S ribosome-binding GTPase	PF00004:ATPase family associated with various cellular activities (AAA)	PF06414:Zeta toxin
SMM914_GM000442	1	PF00769:Ezrin/radixin/moesin family
SMM914_GM001946	6	PF01738:Dienelactone hydrolase family	PF08030:Ferric reductase NAD binding domain	PF02129:X-Pro dipeptidyl-peptidase (S15 family)	PF03583:Secretory lipase	PF00326:Prolyl oligopeptidase family	PF02230:Phospholipase/Carboxylesterase
SMM914_GM000071	4	PF02768:DNA polymerase III beta subunit, C-terminal domain	PF11389:Leptospira porin protein OmpL1	PF00712:DNA polymerase III beta subunit, N-terminal domain	PF02767:DNA polymerase III beta subunit, central domain
SMM914_GM001896	1	PF00392:Bacterial regulatory proteins, gntR family
SMM914_GM001547	2	PF02092:Glycyl-tRNA synthetase beta subunit	PF05746:DALR anticodon binding domain
SMM914_GM001545	1	PF02565:Recombination protein O C terminal
SMM914_GM000409	6	PF02367:Threonylcarbamoyl adenosine biosynthesis protein TsaE	PF00910:RNA helicase	PF01695:IstB-like ATP binding protein	PF00004:ATPase family associated with various cellular activities (AAA)	PF00158:Sigma-54 interaction domain	PF07728:AAA domain (dynein-related subfamily)
SMM914_GM000908	1	PF03734:L,D-transpeptidase catalytic domain
SMM914_GM001061	2	PF05014:Nucleoside 2-deoxyribosyltransferase	PF13676:TIR domain
SMM914_GM001433	1	PF00575:S1 RNA binding domain
SMM914_GM000951	5	PF00005:ABC transporter	PF08352:Oligopeptide/dipeptide transporter, C-terminal region	PF00004:ATPase family associated with various cellular activities (AAA)	PF00503:G-protein alpha subunit	PF04548:AIG1 family
SMM914_GM000629	3	PF00106:short chain dehydrogenase	PF09228:Prokaryotic Transcriptional repressor TraM	PF06214:Signaling lymphocytic activation molecule (SLAM) protein
SMM914_GM000865	1	PF07722:Peptidase C26
SMM914_GM001481	5	PF00392:Bacterial regulatory proteins, gntR family	PF01022:Bacterial regulatory protein, arsR family	PF01047:MarR family	PF04703:FaeA-like protein	PF08220:DeoR-like helix-turn-helix domain
SMM914_GM000510	1	PF00905:Penicillin binding protein transpeptidase domain
SMM914_GM000258	2	PF03114:BAR domain	PF04607:Region found in RelA / SpoT proteins
SMM914_GM000164	8	PF07702:UTRA domain	PF01047:MarR family	PF00392:Bacterial regulatory proteins, gntR family	PF09339:IclR helix-turn-helix domain	PF08220:DeoR-like helix-turn-helix domain	PF02912:Aminoacyl tRNA synthetase class II, N-terminal domain	PF01726:LexA DNA binding domain	PF13463:Winged helix DNA-binding domain
SMM914_GM000389	1	PF02452:PemK-like, MazF-like toxin of type II toxin-antitoxin system
SMM914_GM001557	1	PF05656:Protein of unknown function (DUF805)
SMM914_GM000232	4	PF00733:Asparagine synthase	PF01507:Phosphoadenosine phosphosulfate reductase family	PF03938:Outer membrane protein (OmpH-like)	PF00764:Arginosuccinate synthase
SMM914_GM000932	1	PF00860:Permease family
SMM914_GM001399	5	PF08534:Redoxin	PF07689:KaiB domain	PF00085:Thioredoxin	PF00578:AhpC/TSA family	PF00462:Glutaredoxin
SMM914_GM001749	1	PF00288:GHMP kinases N terminal domain
SMM914_GM000207	2	PF00768:D-alanyl-D-alanine carboxypeptidase	PF07943:Penicillin-binding protein 5, C-terminal domain
SMM914_GM001305	3	PF00486:Transcriptional regulatory protein, C terminal	PF00072:Response regulator receiver domain	PF00196:Bacterial regulatory proteins, luxR family
SMM914_GM000780	1	PF00582:Universal stress protein family
SMM914_GM001823	2	PF01166:TSC-22/dip/bun family	PF00170:bZIP transcription factor
SMM914_GM001217	2	PF07739:TipAS antibiotic-recognition domain	PF01966:HD domain
SMM914_GM001486	1	PF00753:Metallo-beta-lactamase superfamily
SMM914_GM001703	2	PF10415:Fumarase C C-terminus	PF03613:PTS system mannose/fructose/sorbose family IID component
SMM914_GM001265	1	PF01196:Ribosomal protein L17
SMM914_GM001503	1	PF01649:Ribosomal protein S20
SMM914_GM001467	6	PF09334:tRNA synthetases class I (M)	PF01921:tRNA synthetases class I (K)	PF00133:tRNA synthetases class I (I, L, M and V)	PF13603:Leucyl-tRNA synthetase, Domain 2	PF08264:Anticodon-binding domain of tRNA	PF06827:Zinc finger found in FPG and IleRS
SMM914_GM001548	3	PF10410:DnaB-helicase binding domain of primase	PF00582:Universal stress protein family	PF01807:CHC2 zinc finger
SMM914_GM001117	2	PF00258:Flavodoxin	PF03575:Peptidase family S51
SMM914_GM001173	1	PF00466:Ribosomal protein L10
SMM914_GM001688	1	PF01678:Diaminopimelate epimerase
SMM914_GM000383	2	PF01380:SIS domain	PF13580:SIS domain
SMM914_GM000189	2	PF00196:Bacterial regulatory proteins, luxR family	PF00072:Response regulator receiver domain
SMM914_GM000677	3	PF01336:OB-fold nucleic acid binding domain	PF02601:Exonuclease VII, large subunit	PF13742:OB-fold nucleic acid binding domain
SMM914_GM000746	1	PF01588:Putative tRNA binding domain
SMM914_GM000817	1	PF01026:TatD related DNase
SMM914_GM000653	2	PF14622:Ribonuclease-III-like	PF00636:Ribonuclease III domain
SMM914_GM001255	1	PF00861:Ribosomal L18 of archaea, bacteria, mitoch. and chloroplast
SMM914_GM001597	1	PF01381:Helix-turn-helix
SMM914_GM000118	2	PF00083:Sugar (and other) transporter	PF07690:Major Facilitator Superfamily
SMM914_GM000343	1	PF00871:Acetokinase family
SMM914_GM001586	4	PF09290:Prokaryotic acetaldehyde dehydrogenase, dimerisation	PF13180:PDZ domain	PF00595:PDZ domain (Also known as DHR or GLGF)	PF03572:Peptidase family S41
SMM914_GM000044	5	PF09339:IclR helix-turn-helix domain	PF13463:Winged helix DNA-binding domain	PF01047:MarR family	PF01022:Bacterial regulatory protein, arsR family	PF01399:PCI domain
SMM914_GM001333	1	PF00119:ATP synthase A chain
SMM914_GM001596	1	PF00334:Nucleoside diphosphate kinase
SMM914_GM001277	3	PF00270:DEAD/DEAH box helicase	PF04851:Type III restriction enzyme, res subunit	PF00271:Helicase conserved C-terminal domain
SMM914_GM000393	3	PF01381:Helix-turn-helix	PF13443:Cro/C1-type HTH DNA-binding domain	PF00742:Homoserine dehydrogenase
SMM914_GM001382	4	PF07650:KH domain	PF01966:HD domain	PF00013:KH domain	PF02244:Carboxypeptidase activation peptide
SMM914_GM001805	5	PF01166:TSC-22/dip/bun family	PF06056:Putative ATPase subunit of terminase (gpP-like)	PF13443:Cro/C1-type HTH DNA-binding domain	PF02796:Helix-turn-helix domain of resolvase	PF01527:Transposase
SMM914_GM000464	1	PF09290:Prokaryotic acetaldehyde dehydrogenase, dimerisation
SMM914_GM000204	2	PF02870:6-O-methylguanine DNA methyltransferase, ribonuclease-like domain	PF01035:6-O-methylguanine DNA methyltransferase, DNA binding domain
SMM914_GM001307	5	PF01116:Fructose-bisphosphate aldolase class-II	PF01729:Quinolinate phosphoribosyl transferase, C-terminal domain	PF00478:IMP dehydrogenase / GMP reductase domain	PF02581:Thiamine monophosphate synthase/TENI	PF05690:Thiazole biosynthesis protein ThiG
SMM914_GM001955	1	PF01635:Coronavirus M matrix/glycoprotein
SMM914_GM000141	2	PF04962:KduI/IolB family	PF00881:Nitroreductase family
SMM914_GM001908	1	PF01459:Eukaryotic porin
SMM914_GM000270	1	PF00122:E1-E2 ATPase
SMM914_GM000466	5	PF02796:Helix-turn-helix domain of resolvase	PF01381:Helix-turn-helix	PF00356:Bacterial regulatory proteins, lacI family	PF00376:MerR family regulatory protein	PF13443:Cro/C1-type HTH DNA-binding domain
SMM914_GM001125	1	PF05767:Poxvirus virion envelope protein A14
SMM914_GM001421	1	PF15050:SCIMP protein
SMM914_GM001047	1	PF05870:Phenolic acid decarboxylase (PAD)
SMM914_GM000786	4	PF01209:ubiE/COQ5 methyltransferase family	PF01795:MraW methylase family	PF01135:Protein-L-isoaspartate(D-aspartate) O-methyltransferase (PCMT)	PF08704:tRNA methyltransferase complex GCD14 subunit
SMM914_GM001296	8	PF02254:TrkA-N domain	PF03446:NAD binding domain of 6-phosphogluconate dehydrogenase	PF02737:3-hydroxyacyl-CoA dehydrogenase, NAD binding domain	PF02826:D-isomer specific 2-hydroxyacid dehydrogenase, NAD binding domain	PF01408:Oxidoreductase family, NAD-binding Rossmann fold	PF01113:Dihydrodipicolinate reductase, N-terminus	PF07991:Acetohydroxy acid isomeroreductase, NADPH-binding domain	PF00393:6-phosphogluconate dehydrogenase, C-terminal domain
SMM914_GM001011	2	PF01182:Glucosamine-6-phosphate isomerases/6-phosphogluconolactonase	PF04198:Putative sugar-binding domain
SMM914_GM001156	2	PF00083:Sugar (and other) transporter	PF07690:Major Facilitator Superfamily
SMM914_GM001680	5	PF03447:Homoserine dehydrogenase, NAD binding domain	PF02800:Glyceraldehyde 3-phosphate dehydrogenase, C-terminal domain	PF02774:Semialdehyde dehydrogenase, dimerisation domain	PF03435:Saccharopine dehydrogenase NADP binding domain	PF01118:Semialdehyde dehydrogenase, NAD binding domain
SMM914_GM001142	1	PF00293:NUDIX domain
SMM914_GM001902	1	PF03389:MobA/MobL family
SMM914_GM001062	9	PF01047:MarR family	PF00665:Integrase core domain	PF07022:Bacteriophage CI repressor helix-turn-helix domain	PF01381:Helix-turn-helix	PF06056:Putative ATPase subunit of terminase (gpP-like)	PF01022:Bacterial regulatory protein, arsR family	PF09182:Bacterial purine repressor, N-terminal	PF08281:Sigma-70, region 4	PF02796:Helix-turn-helix domain of resolvase
SMM914_GM000427	1	PF04851:Type III restriction enzyme, res subunit
SMM914_GM000262	7	PF09339:IclR helix-turn-helix domain	PF00479:Glucose-6-phosphate dehydrogenase, NAD binding domain	PF13463:Winged helix DNA-binding domain	PF01325:Iron dependent repressor, N-terminal DNA binding domain	PF01022:Bacterial regulatory protein, arsR family	PF01047:MarR family	PF04079:Segregation and condensation complex subunit ScpB
SMM914_GM000545	2	PF01486:K-box region	PF01025:GrpE
SMM914_GM001000	2	PF01966:HD domain	PF13023:HD domain
SMM914_GM000293	4	PF03845:Spore germination protein	PF00324:Amino acid permease	PF02939:UcrQ family	PF13520:Amino acid permease
SMM914_GM000994	1	PF01790:Prolipoprotein diacylglyceryl transferase
SMM914_GM001679	3	PF00083:Sugar (and other) transporter	PF01306:LacY proton/sugar symporter	PF07690:Major Facilitator Superfamily
SMM914_GM000404	5	PF03117:UL49 family	PF01096:Transcription factor S-II (TFIIS)	PF06221:Putative zinc finger motif, C2HC5-type	PF07503:HypF finger	PF03604:DNA directed RNA polymerase, 7 kDa subunit
SMM914_GM001332	2	PF02687:FtsX-like permease family	PF00836:Stathmin family
SMM914_GM001290	3	PF00781:Diacylglycerol kinase catalytic domain	PF01513:ATP-NAD kinase	PF00465:Iron-containing alcohol dehydrogenase
SMM914_GM000067	2	PF00521:DNA gyrase/topoisomerase IV, subunit A	PF03989:DNA gyrase C-terminal domain, beta-propeller
SMM914_GM000123	7	PF00672:HAMP domain	PF07881:L-fucose isomerase, first N-terminal domain	PF13426:PAS domain	PF00512:His Kinase A (phospho-acceptor) domain	PF00989:PAS fold	PF13188:PAS domain	PF02518:Histidine kinase-, DNA gyrase B-, and HSP90-like ATPase
SMM914_GM001979	1	PF03609:PTS system sorbose-specific iic component
SMM914_GM000620	2	PF01381:Helix-turn-helix	PF00046:Homeobox domain
SMM914_GM000744	3	PF01225:Mur ligase family, catalytic domain	PF08245:Mur ligase middle domain	PF02875:Mur ligase family, glutamate ligase domain
SMM914_GM001909	4	PF13413:Helix-turn-helix domain	PF04545:Sigma-70, region 4	PF01381:Helix-turn-helix	PF13443:Cro/C1-type HTH DNA-binding domain
SMM914_GM001541	4	PF01695:IstB-like ATP binding protein	PF00270:DEAD/DEAH box helicase	PF02562:PhoH-like protein	PF00580:UvrD/REP helicase N-terminal domain
SMM914_GM000563	2	PF03462:PCRF domain	PF00318:Ribosomal protein S2
SMM914_GM000520	3	PF02230:Phospholipase/Carboxylesterase	PF00326:Prolyl oligopeptidase family	PF07859:alpha/beta hydrolase fold
SMM914_GM000281	1	PF12464:Maltose acetyltransferase
SMM914_GM000639	4	PF08545:3-Oxoacyl-[acyl-carrier-protein (ACP)] synthase III	PF08541:3-Oxoacyl-[acyl-carrier-protein (ACP)] synthase III C terminal	PF08392:FAE1/Type III polyketide synthase-like protein	PF00108:Thiolase, N-terminal domain
SMM914_GM000682	1	PF01016:Ribosomal L27 protein
SMM914_GM000175	2	PF00633:Helix-hairpin-helix motif	PF00730:HhH-GPD superfamily base excision DNA repair protein
SMM914_GM001847	1	PF00589:Phage integrase family
SMM914_GM001070	1	PF00106:short chain dehydrogenase
SMM914_GM000261	2	PF03610:PTS system fructose IIA component	PF03594:Benzoate membrane transport protein
SMM914_GM001807	2	PF00665:Integrase core domain	PF08281:Sigma-70, region 4
SMM914_GM000111	1	PF00999:Sodium/hydrogen exchanger family
SMM914_GM000268	2	PF02203:Tar ligand binding domain homologue	PF04069:Substrate binding domain of ABC-type glycine betaine transport system
SMM914_GM001535	1	PF04464:CDP-Glycerol:Poly(glycerophosphate) glycerophosphotransferase
SMM914_GM000265	4	PF14138:Cytochrome c oxidase assembly protein COX16	PF01546:Peptidase family M20/M25/M40	PF04389:Peptidase family M28	PF00874:PRD domain
SMM914_GM001865	1	PF04616:Glycosyl hydrolases family 43
SMM914_GM001539	2	PF08988:Type III secretion system, cytoplasmic E component of needle	PF01165:Ribosomal protein S21
SMM914_GM001882	1	PF00589:Phage integrase family
SMM914_GM000199	2	PF07057:DNA helicase TraI	PF01381:Helix-turn-helix
SMM914_GM001803	1	PF00239:Resolvase, N terminal domain
SMM914_GM001075	2	PF01810:LysE type translocator	PF01914:MarC family integral membrane protein
SMM914_GM001487	1	PF15233:Synaptonemal complex central element protein 1
SMM914_GM001210	1	PF00860:Permease family
SMM914_GM001683	1	PF00701:Dihydrodipicolinate synthetase family
SMM914_GM001337	3	PF00006:ATP synthase alpha/beta family, nucleotide-binding domain	PF00306:ATP synthase alpha/beta chain, C terminal domain	PF02874:ATP synthase alpha/beta family, beta-barrel domain
SMM914_GM000782	2	PF01479:S4 domain	PF00849:RNA pseudouridylate synthase
SMM914_GM000582	3	PF01450:Acetohydroxy acid isomeroreductase, catalytic domain	PF01544:CorA-like Mg2+ transporter protein	PF05130:FlgN protein
SMM914_GM001686	2	PF00278:Pyridoxal-dependent decarboxylase, C-terminal sheet domain	PF02784:Pyridoxal-dependent decarboxylase, pyridoxal binding domain
SMM914_GM001206	1	PF01808:AICARFT/IMPCHase bienzyme
SMM914_GM000981	5	PF00271:Helicase conserved C-terminal domain	PF01043:SecA preprotein cross-linking domain	PF07516:SecA Wing and Scaffold domain	PF07517:SecA DEAD-like domain	PF00270:DEAD/DEAH box helicase
SMM914_GM000479	2	PF02833:DHHA2 domain	PF01368:DHH family
SMM914_GM000519	9	PF05690:Thiazole biosynthesis protein ThiG	PF01180:Dihydroorotate dehydrogenase	PF04309:Glycerol-3-phosphate responsive antiterminator	PF01645:Conserved region in glutamate synthase	PF00478:IMP dehydrogenase / GMP reductase domain	PF01070:FMN-dependent dehydrogenase	PF03060:Nitronate monooxygenase	PF00591:Glycosyl transferase family, a/b domain	PF00977:Histidine biosynthesis protein
SMM914_GM001504	1	PF00312:Ribosomal protein S15
SMM914_GM001605	3	PF02378:Phosphotransferase system, EIIC	PF00367:phosphotransferase system, EIIB	PF00358:phosphoenolpyruvate-dependent sugar phosphotransferase system, EIIA 1
SMM914_GM001371	8	PF02562:PhoH-like protein	PF00004:ATPase family associated with various cellular activities (AAA)	PF02367:Threonylcarbamoyl adenosine biosynthesis protein TsaE	PF00931:NB-ARC domain	PF03193:Protein of unknown function, DUF258	PF00437:Type II/IV secretion system protein	PF01637:ATPase domain predominantly from Archaea	PF00005:ABC transporter
SMM914_GM000246	1	PF00215:Orotidine 5'-phosphate decarboxylase / HUMPS family
SMM914_GM000376	1	PF01430:Hsp33 protein
SMM914_GM001218	1	PF01569:PAP2 superfamily
SMM914_GM000329	1	PF00501:AMP-binding enzyme
SMM914_GM001316	2	PF03449:Transcription elongation factor, N-terminal	PF01272:Transcription elongation factor, GreA/GreB, C-term
SMM914_GM001207	5	PF02655:ATP-grasp domain	PF07478:D-ala D-ala ligase C-terminus	PF02786:Carbamoyl-phosphate synthase L chain, ATP binding domain	PF02844:Phosphoribosylglycinamide synthetase, N domain	PF02843:Phosphoribosylglycinamide synthetase, C domain
SMM914_GM001802	1	PF07690:Major Facilitator Superfamily
SMM914_GM001592	1	PF00293:NUDIX domain
SMM914_GM000827	5	PF01637:ATPase domain predominantly from Archaea	PF00005:ABC transporter	PF03193:Protein of unknown function, DUF258	PF00004:ATPase family associated with various cellular activities (AAA)	PF01926:50S ribosome-binding GTPase
SMM914_GM001698	1	PF04977:Septum formation initiator
SMM914_GM000633	1	PF01575:MaoC like domain
SMM914_GM001066	1	PF00589:Phage integrase family
SMM914_GM000284	1	PF02632:BioY family
SMM914_GM000288	3	PF14942:Organelle biogenesis, Muted-like protein	PF01432:Peptidase family M3	PF08439:Oligopeptidase F
SMM914_GM001715	2	PF00392:Bacterial regulatory proteins, gntR family	PF08220:DeoR-like helix-turn-helix domain
SMM914_GM000057	16	PF00503:G-protein alpha subunit	PF00931:NB-ARC domain	PF10662:Ethanolamine utilisation - propanediol utilisation	PF01712:Deoxynucleoside kinase	PF00735:Septin	PF00005:ABC transporter	PF01926:50S ribosome-binding GTPase	PF00350:Dynamin family	PF01637:ATPase domain predominantly from Archaea	PF03193:Protein of unknown function, DUF258	PF00437:Type II/IV secretion system protein	PF00158:Sigma-54 interaction domain	PF00910:RNA helicase	PF08477:Ras of Complex, Roc, domain of DAPkinase	PF02367:Threonylcarbamoyl adenosine biosynthesis protein TsaE	PF01580:FtsK/SpoIIIE family
SMM914_GM000316	1	PF04464:CDP-Glycerol:Poly(glycerophosphate) glycerophosphotransferase
SMM914_GM000857	2	PF00126:Bacterial regulatory helix-turn-helix protein, lysR family	PF02441:Flavoprotein
SMM914_GM001942	2	PF01051:Initiator Replication protein	PF00497:Bacterial extracellular solute-binding proteins, family 3
SMM914_GM001010	3	PF04963:Sigma-54 factor, core binding domain	PF01381:Helix-turn-helix	PF00309:Sigma-54 factor, Activator interacting domain (AID)
SMM914_GM000635	2	PF00108:Thiolase, N-terminal domain	PF02803:Thiolase, C-terminal domain
SMM914_GM001757	5	PF08220:DeoR-like helix-turn-helix domain	PF02796:Helix-turn-helix domain of resolvase	PF06160:Septation ring formation regulator, EzrA	PF02829:3H domain	PF09182:Bacterial purine repressor, N-terminal
SMM914_GM000458	23	PF00931:NB-ARC domain	PF01078:Magnesium chelatase, subunit ChlI	PF07726:ATPase family associated with various cellular activities (AAA)	PF00005:ABC transporter	PF04851:Type III restriction enzyme, res subunit	PF07728:AAA domain (dynein-related subfamily)	PF06309:Torsin	PF00004:ATPase family associated with various cellular activities (AAA)	PF06068:TIP49 C-terminus	PF00071:Ras family	PF01637:ATPase domain predominantly from Archaea	PF00448:SRP54-type protein, GTPase domain	PF05496:Holliday junction DNA helicase ruvB N-terminus	PF03193:Protein of unknown function, DUF258	PF01695:IstB-like ATP binding protein	PF06414:Zeta toxin	PF02562:PhoH-like protein	PF00158:Sigma-54 interaction domain	PF00910:RNA helicase	PF08477:Ras of Complex, Roc, domain of DAPkinase	PF02367:Threonylcarbamoyl adenosine biosynthesis protein TsaE	PF07724:AAA domain (Cdc48 subfamily)	PF02151:UvrB/uvrC motif
SMM914_GM000745	5	PF01637:ATPase domain predominantly from Archaea	PF01580:FtsK/SpoIIIE family	PF00004:ATPase family associated with various cellular activities (AAA)	PF00437:Type II/IV secretion system protein	PF04851:Type III restriction enzyme, res subunit
SMM914_GM001750	6	PF01073:3-beta hydroxysteroid dehydrogenase/isomerase family	PF00106:short chain dehydrogenase	PF02719:Polysaccharide biosynthesis protein	PF02254:TrkA-N domain	PF04321:RmlD substrate binding domain	PF01370:NAD dependent epimerase/dehydratase family
SMM914_GM000957	1	PF03306:Alpha-acetolactate decarboxylase
SMM914_GM001758	1	PF06667:Phage shock protein B
SMM914_GM001213	3	PF12822:Protein of unknown function (DUF3816)	PF09515:Thiamine transporter protein (Thia_YuaJ)	PF07155:ECF-type riboflavin transporter, S component
SMM914_GM001243	2	PF00181:Ribosomal Proteins L2, RNA binding domain	PF03947:Ribosomal Proteins L2, C-terminal domain
SMM914_GM001630	6	PF01695:IstB-like ATP binding protein	PF00004:ATPase family associated with various cellular activities (AAA)	PF00910:RNA helicase	PF02367:Threonylcarbamoyl adenosine biosynthesis protein TsaE	PF07728:AAA domain (dynein-related subfamily)	PF00158:Sigma-54 interaction domain
SMM914_GM001054	2	PF07702:UTRA domain	PF00392:Bacterial regulatory proteins, gntR family
SMM914_GM000142	2	PF07702:UTRA domain	PF00392:Bacterial regulatory proteins, gntR family
SMM914_GM001121	4	PF11606:Family 31 carbohydrate binding protein	PF02569:Pantoate-beta-alanine ligase	PF06574:FAD synthetase	PF01467:Cytidylyltransferase-like
SMM914_GM000731	2	PF05198:Translation initiation factor IF-3, N-terminal domain	PF00707:Translation initiation factor IF-3, C-terminal domain
SMM914_GM000256	1	PF03358:NADPH-dependent FMN reductase
SMM914_GM001501	1	PF00753:Metallo-beta-lactamase superfamily
SMM914_GM001330	1	PF00156:Phosphoribosyl transferase domain
SMM914_GM001227	7	PF00005:ABC transporter	PF00485:Phosphoribulokinase / Uridine kinase family	PF02367:Threonylcarbamoyl adenosine biosynthesis protein TsaE	PF00910:RNA helicase	PF00004:ATPase family associated with various cellular activities (AAA)	PF01712:Deoxynucleoside kinase	PF01121:Dephospho-CoA kinase
SMM914_GM001934	1	PF00122:E1-E2 ATPase
SMM914_GM000475	1	PF02660:Glycerol-3-phosphate acyltransferase
SMM914_GM000211	1	PF13181:Tetratricopeptide repeat
SMM914_GM001465	1	PF01479:S4 domain
SMM914_GM000706	12	PF01637:ATPase domain predominantly from Archaea	PF00005:ABC transporter	PF00437:Type II/IV secretion system protein	PF00931:NB-ARC domain	PF10662:Ethanolamine utilisation - propanediol utilisation	PF00910:RNA helicase	PF00485:Phosphoribulokinase / Uridine kinase family	PF02224:Cytidylate kinase	PF01583:Adenylylsulphate kinase	PF06414:Zeta toxin	PF03266:NTPase	PF01121:Dephospho-CoA kinase
SMM914_GM001734	7	PF00437:Type II/IV secretion system protein	PF08402:TOBE domain	PF00004:ATPase family associated with various cellular activities (AAA)	PF03193:Protein of unknown function, DUF258	PF00005:ABC transporter	PF00485:Phosphoribulokinase / Uridine kinase family	PF00931:NB-ARC domain
SMM914_GM000522	2	PF03320:Bacterial fructose-1,6-bisphosphatase, glpX-encoded	PF00296:Luciferase-like monooxygenase
SMM914_GM000221	1	PF01566:Natural resistance-associated macrophage protein
SMM914_GM000107	4	PF03266:NTPase	PF00437:Type II/IV secretion system protein	PF03193:Protein of unknown function, DUF258	PF00005:ABC transporter
SMM914_GM001853	1	PF00534:Glycosyl transferases group 1
SMM914_GM000862	2	PF02310:B12 binding domain	PF00156:Phosphoribosyl transferase domain
SMM914_GM000939	1	PF08676:MutL C terminal dimerisation domain
SMM914_GM001390	2	PF00479:Glucose-6-phosphate dehydrogenase, NAD binding domain	PF02781:Glucose-6-phosphate dehydrogenase, C-terminal domain
SMM914_GM001165	5	PF09190:DALR domain	PF00750:tRNA synthetases class I (R)	PF00133:tRNA synthetases class I (I, L, M and V)	PF01921:tRNA synthetases class I (K)	PF09334:tRNA synthetases class I (M)
SMM914_GM001260	2	PF05191:Adenylate kinase, active site lid	PF01155:Hydrogenase/urease nickel incorporation, metallochaperone, hypA
SMM914_GM001681	3	PF01053:Cys/Met metabolism PLP-dependent enzyme	PF00155:Aminotransferase class I and II	PF00266:Aminotransferase class-V
SMM914_GM000480	1	PF02595:Glycerate kinase family
SMM914_GM001527	1	PF04452:RNA methyltransferase
SMM914_GM001921	1	PF09298:Fumarylacetoacetase N-terminal
SMM914_GM000112	1	PF00356:Bacterial regulatory proteins, lacI family
SMM914_GM001273	3	PF13443:Cro/C1-type HTH DNA-binding domain	PF00157:Pou domain - N-terminal to homeobox domain	PF01381:Helix-turn-helix
SMM914_GM001411	1	PF08328:Adenylosuccinate lyase C-terminal
SMM914_GM000205	4	PF03709:Orn/Lys/Arg decarboxylase, N-terminal domain	PF00486:Transcriptional regulatory protein, C terminal	PF00072:Response regulator receiver domain	PF00196:Bacterial regulatory proteins, luxR family
SMM914_GM001593	1	PF00083:Sugar (and other) transporter
SMM914_GM000942	1	PF00528:Binding-protein-dependent transport system inner membrane component
SMM914_GM000650	5	PF04545:Sigma-70, region 4	PF02796:Helix-turn-helix domain of resolvase	PF06385:Baculovirus LEF-11 protein	PF00521:DNA gyrase/topoisomerase IV, subunit A	PF08281:Sigma-70, region 4
SMM914_GM000135	5	PF01555:DNA methylase	PF05175:Methyltransferase small domain	PF08241:Methyltransferase domain	PF05724:Thiopurine S-methyltransferase (TPMT)	PF02353:Mycolic acid cyclopropane synthetase
SMM914_GM000543	2	PF01155:Hydrogenase/urease nickel incorporation, metallochaperone, hypA	PF00684:DnaJ central domain
SMM914_GM001362	1	PF00266:Aminotransferase class-V
SMM914_GM000484	2	PF04069:Substrate binding domain of ABC-type glycine betaine transport system	PF02775:Thiamine pyrophosphate enzyme, C-terminal TPP binding domain
SMM914_GM001581	13	PF00931:NB-ARC domain	PF00503:G-protein alpha subunit	PF00005:ABC transporter	PF01078:Magnesium chelatase, subunit ChlI	PF00437:Type II/IV secretion system protein	PF01695:IstB-like ATP binding protein	PF03193:Protein of unknown function, DUF258	PF03029:Conserved hypothetical ATP binding protein	PF00158:Sigma-54 interaction domain	PF02562:PhoH-like protein	PF01580:FtsK/SpoIIIE family	PF02456:Adenovirus IVa2 protein	PF00910:RNA helicase
SMM914_GM001297	3	PF00370:FGGY family of carbohydrate kinases, N-terminal domain	PF02782:FGGY family of carbohydrate kinases, C-terminal domain	PF00349:Hexokinase
SMM914_GM000108	2	PF01529:DHHC palmitoyltransferase	PF02687:FtsX-like permease family
SMM914_GM001157	1	PF00392:Bacterial regulatory proteins, gntR family
SMM914_GM000283	1	PF02664:S-Ribosylhomocysteinase (LuxS)
SMM914_GM001810	1	PF01610:Transposase
SMM914_GM000359	3	PF00270:DEAD/DEAH box helicase	PF04851:Type III restriction enzyme, res subunit	PF00271:Helicase conserved C-terminal domain
SMM914_GM000944	2	PF00583:Acetyltransferase (GNAT) family	PF13302:Acetyltransferase (GNAT) domain
SMM914_GM000447	2	PF01476:LysM domain	PF01183:Glycosyl hydrolases family 25
SMM914_GM001590	4	PF13176:Tetratricopeptide repeat	PF13174:Tetratricopeptide repeat	PF00515:Tetratricopeptide repeat	PF13181:Tetratricopeptide repeat
SMM914_GM001546	1	PF02091:Glycyl-tRNA synthetase alpha subunit
SMM914_GM001455	5	PF08704:tRNA methyltransferase complex GCD14 subunit	PF01728:FtsJ-like methyltransferase	PF05175:Methyltransferase small domain	PF09445:RNA cap guanine-N2 methyltransferase	PF01795:MraW methylase family
SMM914_GM001874	1	PF00665:Integrase core domain
SMM914_GM000790	2	PF02775:Thiamine pyrophosphate enzyme, C-terminal TPP binding domain	PF01990:ATP synthase (F/14-kDa) subunit
SMM914_GM001851	1	PF15432:Accessory Sec secretory system ASP3
SMM914_GM000197	4	PF13508:Acetyltransferase (GNAT) domain	PF13673:Acetyltransferase (GNAT) domain	PF00583:Acetyltransferase (GNAT) family	PF08445:FR47-like protein
SMM914_GM001204	1	PF00586:AIR synthase related protein, N-terminal domain
SMM914_GM000500	2	PF01479:S4 domain	PF00849:RNA pseudouridylate synthase
SMM914_GM000075	5	PF00558:Vpu protein	PF00001:7 transmembrane receptor (rhodopsin family)	PF02096:60Kd inner membrane protein	PF08496:Peptidase family S49 N-terminal	PF15050:SCIMP protein
SMM914_GM001952	1	PF02189:Immunoreceptor tyrosine-based activation motif
SMM914_GM001628	3	PF13742:OB-fold nucleic acid binding domain	PF01336:OB-fold nucleic acid binding domain	PF00436:Single-strand binding protein family
SMM914_GM001845	1	PF09298:Fumarylacetoacetase N-terminal
SMM914_GM000483	2	PF00324:Amino acid permease	PF13520:Amino acid permease
SMM914_GM001448	1	PF03829:PTS system glucitol/sorbitol-specific IIA component
SMM914_GM001327	13	PF02527:rRNA small subunit methyltransferase G	PF08241:Methyltransferase domain	PF06325:Ribosomal protein L11 methyltransferase (PrmA)	PF05971:Protein of unknown function (DUF890)	PF03602:Conserved hypothetical protein 95	PF00398:Ribosomal RNA adenine dimethylase	PF02390:Putative methyltransferase	PF01209:ubiE/COQ5 methyltransferase family	PF09445:RNA cap guanine-N2 methyltransferase	PF00891:O-methyltransferase	PF07669:Eco57I restriction-modification methylase	PF05175:Methyltransferase small domain	PF01135:Protein-L-isoaspartate(D-aspartate) O-methyltransferase (PCMT)
SMM914_GM000919	3	PF13508:Acetyltransferase (GNAT) domain	PF00583:Acetyltransferase (GNAT) family	PF13673:Acetyltransferase (GNAT) domain
SMM914_GM001821	2	PF00083:Sugar (and other) transporter	PF07690:Major Facilitator Superfamily
SMM914_GM000340	1	PF01554:MatE
SMM914_GM001572	4	PF13174:Tetratricopeptide repeat	PF00515:Tetratricopeptide repeat	PF13181:Tetratricopeptide repeat	PF13176:Tetratricopeptide repeat
SMM914_GM000883	1	PF00528:Binding-protein-dependent transport system inner membrane component
SMM914_GM001180	12	PF05970:PIF1-like helicase	PF00158:Sigma-54 interaction domain	PF07728:AAA domain (dynein-related subfamily)	PF04977:Septum formation initiator	PF00910:RNA helicase	PF04728:Lipoprotein leucine-zipper	PF00004:ATPase family associated with various cellular activities (AAA)	PF02224:Cytidylate kinase	PF06068:TIP49 C-terminus	PF05496:Holliday junction DNA helicase ruvB N-terminus	PF12169:DNA polymerase III subunits gamma and tau domain III	PF01078:Magnesium chelatase, subunit ChlI
SMM914_GM000839	2	PF01297:Zinc-uptake complex component A periplasmic	PF07361:Cytochrome b562
SMM914_GM000126	1	PF00753:Metallo-beta-lactamase superfamily
SMM914_GM001019	5	PF13508:Acetyltransferase (GNAT) domain	PF13302:Acetyltransferase (GNAT) domain	PF13673:Acetyltransferase (GNAT) domain	PF00583:Acetyltransferase (GNAT) family	PF08445:FR47-like protein
SMM914_GM000758	1	PF00905:Penicillin binding protein transpeptidase domain
SMM914_GM000798	1	PF00999:Sodium/hydrogen exchanger family
SMM914_GM000675	1	PF00348:Polyprenyl synthetase
SMM914_GM001477	4	PF04423:Rad50 zinc hook motif	PF13181:Tetratricopeptide repeat	PF07721:Tetratricopeptide repeat	PF00515:Tetratricopeptide repeat
SMM914_GM001713	1	PF00701:Dihydrodipicolinate synthetase family
SMM914_GM000946	4	PF00009:Elongation factor Tu GTP binding domain	PF01926:50S ribosome-binding GTPase	PF00503:G-protein alpha subunit	PF02421:Ferrous iron transport protein B
SMM914_GM000644	1	PF01245:Ribosomal protein L19
SMM914_GM001248	1	PF00831:Ribosomal L29 protein
SMM914_GM000017	4	PF01325:Iron dependent repressor, N-terminal DNA binding domain	PF00392:Bacterial regulatory proteins, gntR family	PF09339:IclR helix-turn-helix domain	PF08288:PIGA (GPI anchor biosynthesis)
SMM914_GM000521	6	PF01210:NAD-dependent glycerol-3-phosphate dehydrogenase N-terminus	PF03446:NAD binding domain of 6-phosphogluconate dehydrogenase	PF01118:Semialdehyde dehydrogenase, NAD binding domain	PF03720:UDP-glucose/GDP-mannose dehydrogenase family, UDP binding domain	PF02737:3-hydroxyacyl-CoA dehydrogenase, NAD binding domain	PF02826:D-isomer specific 2-hydroxyacid dehydrogenase, NAD binding domain
SMM914_GM001933	5	PF00126:Bacterial regulatory helix-turn-helix protein, lysR family	PF09339:IclR helix-turn-helix domain	PF13463:Winged helix DNA-binding domain	PF01047:MarR family	PF01022:Bacterial regulatory protein, arsR family
SMM914_GM001716	2	PF00083:Sugar (and other) transporter	PF07690:Major Facilitator Superfamily
SMM914_GM000788	3	PF00438:S-adenosylmethionine synthetase, N-terminal domain	PF02773:S-adenosylmethionine synthetase, C-terminal domain	PF02772:S-adenosylmethionine synthetase, central domain
SMM914_GM001352	2	PF00324:Amino acid permease	PF13520:Amino acid permease
SMM914_GM001216	4	PF00013:KH domain	PF01966:HD domain	PF07650:KH domain	PF04632:Fusaric acid resistance protein family
SMM914_GM001203	3	PF00156:Phosphoribosyl transferase domain	PF00310:Glutamine amidotransferases class-II	PF13537:Glutamine amidotransferase domain
SMM914_GM000724	1	PF01467:Cytidylyltransferase-like
SMM914_GM000490	2	PF00107:Zinc-binding dehydrogenase	PF08240:Alcohol dehydrogenase GroES-like domain
SMM914_GM001378	3	PF13413:Helix-turn-helix domain	PF07701:Heme NO binding associated	PF01381:Helix-turn-helix
SMM914_GM001872	3	PF01355:High potential iron-sulfur protein	PF12797:4Fe-4S binding domain	PF03117:UL49 family
SMM914_GM000504	1	PF01266:FAD dependent oxidoreductase
SMM914_GM001201	2	PF07722:Peptidase C26	PF07685:CobB/CobQ-like glutamine amidotransferase domain
SMM914_GM000725	2	PF09382:RQC domain	PF01985:CRS1 / YhbY (CRM) domain
SMM914_GM001187	2	PF00590:Tetrapyrrole (Corrin/Porphyrin) Methylases	PF02796:Helix-turn-helix domain of resolvase
SMM914_GM000298	2	PF00370:FGGY family of carbohydrate kinases, N-terminal domain	PF02782:FGGY family of carbohydrate kinases, C-terminal domain
SMM914_GM000345	1	PF02358:Trehalose-phosphatase
SMM914_GM001651	2	PF01972:Serine dehydrogenase proteinase	PF01343:Peptidase family S49
SMM914_GM001228	12	PF04111:Autophagy protein Apg6	PF05531:Nucleopolyhedrovirus P10 protein	PF03233:Aphid transmission protein	PF06657:Centrosome microtubule-binding domain of Cep57	PF07851:TMPIT-like protein	PF03836:RasGAP C-terminus	PF02403:Seryl-tRNA synthetase N-terminal domain	PF04728:Lipoprotein leucine-zipper	PF05615:Tho complex subunit 7	PF10186:Vacuolar sorting 38 and autophagy-related subunit 14	PF05049:Interferon-inducible GTPase (IIGP)	PF00587:tRNA synthetase class II core domain (G, H, P, S and T)
SMM914_GM000137	1	PF08785:Ku C terminal domain like
SMM914_GM000628	2	PF13495:Phage integrase, N-terminal SAM-like domain	PF00589:Phage integrase family
SMM914_GM000170	1	PF03951:Glutamine synthetase, beta-Grasp domain
SMM914_GM000008	3	PF08240:Alcohol dehydrogenase GroES-like domain	PF13292:1-deoxy-D-xylulose-5-phosphate synthase	PF00107:Zinc-binding dehydrogenase
SMM914_GM000825	2	PF07690:Major Facilitator Superfamily	PF00083:Sugar (and other) transporter
SMM914_GM001609	2	PF00589:Phage integrase family	PF13495:Phage integrase, N-terminal SAM-like domain
SMM914_GM000632	5	PF02786:Carbamoyl-phosphate synthase L chain, ATP binding domain	PF00289:Biotin carboxylase, N-terminal domain	PF07478:D-ala D-ala ligase C-terminus	PF02655:ATP-grasp domain	PF02785:Biotin carboxylase C-terminal domain
SMM914_GM000978	5	PF00270:DEAD/DEAH box helicase	PF04851:Type III restriction enzyme, res subunit	PF00271:Helicase conserved C-terminal domain	PF07652:Flavivirus DEAD domain	PF03808:Glycosyl transferase WecB/TagA/CpsF family
SMM914_GM001414	4	PF00817:impB/mucB/samB family	PF01272:Transcription elongation factor, GreA/GreB, C-term	PF11799:impB/mucB/samB family C-terminal domain	PF10391:Fingers domain of DNA polymerase lambda
SMM914_GM001765	2	PF07702:UTRA domain	PF00253:Ribosomal protein S14p/S29e
SMM914_GM001166	1	PF00636:Ribonuclease III domain
SMM914_GM001736	1	PF01979:Amidohydrolase family
SMM914_GM001769	1	PF00881:Nitroreductase family
SMM914_GM000032	1	PF03009:Glycerophosphoryl diester phosphodiesterase family
SMM914_GM000166	1	PF01979:Amidohydrolase family
SMM914_GM001100	4	PF04321:RmlD substrate binding domain	PF01370:NAD dependent epimerase/dehydratase family	PF01073:3-beta hydroxysteroid dehydrogenase/isomerase family	PF02719:Polysaccharide biosynthesis protein
SMM914_GM001918	1	PF00872:Transposase, Mutator family
SMM914_GM001591	2	PF02311:AraC-like ligand binding domain	PF12833:Helix-turn-helix domain
SMM914_GM000702	1	PF01812:5-formyltetrahydrofolate cyclo-ligase family
SMM914_GM000280	5	PF02852:Pyridine nucleotide-disulphide oxidoreductase, dimerisation domain	PF01593:Flavin containing amine oxidoreductase	PF13241:Putative NAD(P)-binding	PF00070:Pyridine nucleotide-disulphide oxidoreductase	PF07992:Pyridine nucleotide-disulphide oxidoreductase
SMM914_GM001402	1	PF00924:Mechanosensitive ion channel
SMM914_GM001311	1	PF03358:NADPH-dependent FMN reductase
SMM914_GM001198	7	PF03446:NAD binding domain of 6-phosphogluconate dehydrogenase	PF00070:Pyridine nucleotide-disulphide oxidoreductase	PF02737:3-hydroxyacyl-CoA dehydrogenase, NAD binding domain	PF02826:D-isomer specific 2-hydroxyacid dehydrogenase, NAD binding domain	PF07992:Pyridine nucleotide-disulphide oxidoreductase	PF07478:D-ala D-ala ligase C-terminus	PF02655:ATP-grasp domain
SMM914_GM000027	1	PF01566:Natural resistance-associated macrophage protein
SMM914_GM000847	2	PF04893:Yip1 domain	PF01292:Prokaryotic cytochrome b561
SMM914_GM000102	2	PF00926:3,4-dihydroxy-2-butanone 4-phosphate synthase	PF00925:GTP cyclohydrolase II
SMM914_GM000355	3	PF08657:DASH complex subunit Spc34	PF02507:Photosystem I reaction centre subunit III	PF03821:Golgi 4-transmembrane spanning transporter
SMM914_GM001536	1	PF04464:CDP-Glycerol:Poly(glycerophosphate) glycerophosphotransferase
SMM914_GM000930	2	PF00326:Prolyl oligopeptidase family	PF02129:X-Pro dipeptidyl-peptidase (S15 family)
SMM914_GM000014	1	PF02275:Linear amide C-N hydrolases, choloylglycine hydrolase family
SMM914_GM001244	1	PF00203:Ribosomal protein S19
SMM914_GM000379	1	PF03358:NADPH-dependent FMN reductase
SMM914_GM000368	5	PF00270:DEAD/DEAH box helicase	PF04851:Type III restriction enzyme, res subunit	PF10458:Valyl tRNA synthetase tRNA binding arm	PF00271:Helicase conserved C-terminal domain	PF03461:TRCF domain
SMM914_GM000149	8	PF01134:Glucose inhibited division protein A	PF07992:Pyridine nucleotide-disulphide oxidoreductase	PF02254:TrkA-N domain	PF01266:FAD dependent oxidoreductase	PF13241:Putative NAD(P)-binding	PF02852:Pyridine nucleotide-disulphide oxidoreductase, dimerisation domain	PF02737:3-hydroxyacyl-CoA dehydrogenase, NAD binding domain	PF00070:Pyridine nucleotide-disulphide oxidoreductase
SMM914_GM000165	1	PF01380:SIS domain
SMM914_GM001505	1	PF00753:Metallo-beta-lactamase superfamily
SMM914_GM001780	15	PF00931:NB-ARC domain	PF01078:Magnesium chelatase, subunit ChlI	PF08439:Oligopeptidase F	PF00005:ABC transporter	PF03193:Protein of unknown function, DUF258	PF00437:Type II/IV secretion system protein	PF03938:Outer membrane protein (OmpH-like)	PF06414:Zeta toxin	PF03266:NTPase	PF07728:AAA domain (dynein-related subfamily)	PF00910:RNA helicase	PF02367:Threonylcarbamoyl adenosine biosynthesis protein TsaE	PF08477:Ras of Complex, Roc, domain of DAPkinase	PF04310:MukB N-terminal	PF01926:50S ribosome-binding GTPase
SMM914_GM000229	2	PF00731:AIR carboxylase	PF01618:MotA/TolQ/ExbB proton channel family
SMM914_GM000669	1	PF01192:RNA polymerase Rpb6
SMM914_GM000564	7	PF00389:D-isomer specific 2-hydroxyacid dehydrogenase, catalytic domain	PF03446:NAD binding domain of 6-phosphogluconate dehydrogenase	PF07991:Acetohydroxy acid isomeroreductase, NADPH-binding domain	PF00044:Glyceraldehyde 3-phosphate dehydrogenase, NAD binding domain	PF02826:D-isomer specific 2-hydroxyacid dehydrogenase, NAD binding domain	PF02737:3-hydroxyacyl-CoA dehydrogenase, NAD binding domain	PF00208:Glutamate/Leucine/Phenylalanine/Valine dehydrogenase
SMM914_GM000576	1	PF02313:Fumarate reductase subunit D
SMM914_GM000523	1	PF03734:L,D-transpeptidase catalytic domain
SMM914_GM000040	3	PF06800:Sugar transport protein	PF00892:EamA-like transporter family	PF00893:Small Multidrug Resistance protein
SMM914_GM001256	2	PF03719:Ribosomal protein S5, C-terminal domain	PF00333:Ribosomal protein S5, N-terminal domain
SMM914_GM001828	3	PF01721:Class II bacteriocin	PF10439:Bacteriocin class II with double-glycine leader peptide	PF04604:Type-A lantibiotic
SMM914_GM001878	2	PF01055:Glycosyl hydrolases family 31	PF02065:Melibiase
SMM914_GM001045	2	PF01582:TIR domain	PF13676:TIR domain
SMM914_GM001903	1	PF01131:DNA topoisomerase
SMM914_GM000783	2	PF01554:MatE	PF01943:Polysaccharide biosynthesis protein
SMM914_GM000155	1	PF07155:ECF-type riboflavin transporter, S component
SMM914_GM000267	1	PF00528:Binding-protein-dependent transport system inner membrane component
SMM914_GM000045	1	PF03358:NADPH-dependent FMN reductase
SMM914_GM001291	13	PF05175:Methyltransferase small domain	PF05958:tRNA (Uracil-5-)-methyltransferase	PF01555:DNA methylase	PF09445:RNA cap guanine-N2 methyltransferase	PF01209:ubiE/COQ5 methyltransferase family	PF02390:Putative methyltransferase	PF08123:Histone methylation protein DOT1	PF02353:Mycolic acid cyclopropane synthetase	PF00398:Ribosomal RNA adenine dimethylase	PF03602:Conserved hypothetical protein 95	PF02475:Met-10+ like-protein	PF08241:Methyltransferase domain	PF06325:Ribosomal protein L11 methyltransferase (PrmA)
SMM914_GM001303	3	PF09726:Transmembrane protein	PF06737:Transglycosylase-like domain	PF01476:LysM domain
SMM914_GM001968	1	PF03389:MobA/MobL family
SMM914_GM001264	4	PF01193:RNA polymerase Rpb3/Rpb11 dimerisation domain	PF03118:Bacterial RNA polymerase, alpha chain C terminal domain	PF02876:Staphylococcal/Streptococcal toxin, beta-grasp domain	PF01000:RNA polymerase Rpb3/RpoA insert domain
SMM914_GM001838	2	PF00232:Glycosyl hydrolase family 1	PF00150:Cellulase (glycosyl hydrolase family 5)
SMM914_GM000784	5	PF09334:tRNA synthetases class I (M)	PF01921:tRNA synthetases class I (K)	PF00133:tRNA synthetases class I (I, L, M and V)	PF13603:Leucyl-tRNA synthetase, Domain 2	PF08264:Anticodon-binding domain of tRNA
SMM914_GM001179	2	PF08210:APOBEC-like N-terminal domain	PF00383:Cytidine and deoxycytidylate deaminase zinc-binding region
SMM914_GM000906	8	PF08638:Mediator complex subunit MED14	PF03435:Saccharopine dehydrogenase NADP binding domain	PF01370:NAD dependent epimerase/dehydratase family	PF02558:Ketopantoate reductase PanE/ApbA	PF02254:TrkA-N domain	PF03446:NAD binding domain of 6-phosphogluconate dehydrogenase	PF02737:3-hydroxyacyl-CoA dehydrogenase, NAD binding domain	PF02826:D-isomer specific 2-hydroxyacid dehydrogenase, NAD binding domain
SMM914_GM001569	3	PF02599:Global regulator protein family	PF01330:RuvA N terminal domain	PF00575:S1 RNA binding domain
SMM914_GM000972	1	PF02517:CAAX protease self-immunity
SMM914_GM001392	2	PF02272:DHHA1 domain	PF01368:DHH family
SMM914_GM000133	1	PF05038:Cytochrome Cytochrome b558 alpha-subunit
SMM914_GM001889	3	PF00394:Multicopper oxidase	PF07731:Multicopper oxidase	PF07732:Multicopper oxidase
SMM914_GM001147	2	PF03830:PTS system sorbose subfamily IIB component	PF03610:PTS system fructose IIA component
SMM914_GM000367	1	PF01195:Peptidyl-tRNA hydrolase
SMM914_GM000011	4	PF02882:Tetrahydrofolate dehydrogenase/cyclohydrolase, NAD(P)-binding domain	PF04723:Glycine reductase complex selenoprotein A	PF00106:short chain dehydrogenase	PF01370:NAD dependent epimerase/dehydratase family
SMM914_GM001003	2	PF02879:Phosphoglucomutase/phosphomannomutase, alpha/beta/alpha domain II	PF03668:P-loop ATPase protein family
SMM914_GM001149	1	PF03613:PTS system mannose/fructose/sorbose family IID component
SMM914_GM000949	1	PF00528:Binding-protein-dependent transport system inner membrane component
SMM914_GM000674	2	PF01479:S4 domain	PF01728:FtsJ-like methyltransferase
SMM914_GM000472	1	PF00227:Proteasome subunit
SMM914_GM000853	1	PF00860:Permease family
SMM914_GM000375	12	PF01434:Peptidase family M41	PF01695:IstB-like ATP binding protein	PF05496:Holliday junction DNA helicase ruvB N-terminus	PF01078:Magnesium chelatase, subunit ChlI	PF06480:FtsH Extracellular	PF06068:TIP49 C-terminus	PF00004:ATPase family associated with various cellular activities (AAA)	PF07724:AAA domain (Cdc48 subfamily)	PF02367:Threonylcarbamoyl adenosine biosynthesis protein TsaE	PF00158:Sigma-54 interaction domain	PF10415:Fumarase C C-terminus	PF07728:AAA domain (dynein-related subfamily)
SMM914_GM001774	1	PF02378:Phosphotransferase system, EIIC
SMM914_GM000515	1	PF00288:GHMP kinases N terminal domain
SMM914_GM001555	4	PF00365:Phosphofructokinase	PF02472:Biopolymer transport protein ExbD/TolR	PF00781:Diacylglycerol kinase catalytic domain	PF01513:ATP-NAD kinase
SMM914_GM000244	6	PF00583:Acetyltransferase (GNAT) family	PF13673:Acetyltransferase (GNAT) domain	PF13302:Acetyltransferase (GNAT) domain	PF05301:GNAT acetyltransferase, Mec-17	PF13508:Acetyltransferase (GNAT) domain	PF08445:FR47-like protein
SMM914_GM001048	1	PF05699:hAT family C-terminal dimerisation region
SMM914_GM001115	1	PF02073:Thermophilic metalloprotease (M29)
SMM914_GM000586	1	PF15003:HAUS augmin-like complex subunit 2
SMM914_GM000750	2	PF03193:Protein of unknown function, DUF258	PF00005:ABC transporter
SMM914_GM000377	6	PF01070:FMN-dependent dehydrogenase	PF01180:Dihydroorotate dehydrogenase	PF00724:NADH:flavin oxidoreductase / NADH oxidase family	PF04131:Putative N-acetylmannosamine-6-phosphate epimerase	PF01207:Dihydrouridine synthase (Dus)	PF00977:Histidine biosynthesis protein
SMM914_GM001603	2	PF02129:X-Pro dipeptidyl-peptidase (S15 family)	PF08530:X-Pro dipeptidyl-peptidase C-terminal non-catalytic domain
SMM914_GM000297	3	PF01134:Glucose inhibited division protein A	PF07992:Pyridine nucleotide-disulphide oxidoreductase	PF01266:FAD dependent oxidoreductase
SMM914_GM000795	3	PF04069:Substrate binding domain of ABC-type glycine betaine transport system	PF00497:Bacterial extracellular solute-binding proteins, family 3	PF00528:Binding-protein-dependent transport system inner membrane component
SMM914_GM000474	1	PF01263:Aldose 1-epimerase
SMM914_GM000356	2	PF01435:Peptidase family M48	PF01769:Divalent cation transporter
SMM914_GM001766	1	PF00892:EamA-like transporter family
SMM914_GM001271	1	PF00380:Ribosomal protein S9/S16
SMM914_GM001452	4	PF04851:Type III restriction enzyme, res subunit	PF00437:Type II/IV secretion system protein	PF01580:FtsK/SpoIIIE family	PF00005:ABC transporter
SMM914_GM001976	1	PF00665:Integrase core domain
SMM914_GM000266	12	PF03193:Protein of unknown function, DUF258	PF00448:SRP54-type protein, GTPase domain	PF00571:CBS domain	PF00005:ABC transporter	PF00503:G-protein alpha subunit	PF00004:ATPase family associated with various cellular activities (AAA)	PF08245:Mur ligase middle domain	PF00910:RNA helicase	PF00485:Phosphoribulokinase / Uridine kinase family	PF03266:NTPase	PF07728:AAA domain (dynein-related subfamily)	PF06414:Zeta toxin
SMM914_GM001521	1	PF00156:Phosphoribosyl transferase domain
SMM914_GM001042	3	PF01053:Cys/Met metabolism PLP-dependent enzyme	PF00155:Aminotransferase class I and II	PF00266:Aminotransferase class-V
SMM914_GM001915	1	PF14138:Cytochrome c oxidase assembly protein COX16
SMM914_GM000937	3	PF03717:Penicillin-binding Protein dimerisation domain	PF02318:FYVE-type zinc finger	PF01475:Ferric uptake regulator family
SMM914_GM000226	1	PF03824:High-affinity nickel-transport protein
SMM914_GM001160	3	PF00583:Acetyltransferase (GNAT) family	PF13673:Acetyltransferase (GNAT) domain	PF13508:Acetyltransferase (GNAT) domain
SMM914_GM001038	3	PF02565:Recombination protein O C terminal	PF01228:Glycine radical	PF12105:SpoU, rRNA methylase, C-terminal
SMM914_GM001055	2	PF00232:Glycosyl hydrolase family 1	PF00150:Cellulase (glycosyl hydrolase family 5)
SMM914_GM001254	1	PF00347:Ribosomal protein L6
SMM914_GM001123	3	PF09726:Transmembrane protein	PF00884:Sulfatase	PF01663:Type I phosphodiesterase / nucleotide pyrophosphatase
SMM914_GM000224	1	PF05025:RbsD / FucU transport protein family
SMM914_GM001899	1	PF14552:Tautomerase enzyme
SMM914_GM001443	2	PF01513:ATP-NAD kinase	PF00781:Diacylglycerol kinase catalytic domain
SMM914_GM001949	3	PF00462:Glutaredoxin	PF00578:AhpC/TSA family	PF00085:Thioredoxin
SMM914_GM000215	1	PF00239:Resolvase, N terminal domain
SMM914_GM000924	4	PF08534:Redoxin	PF00462:Glutaredoxin	PF00085:Thioredoxin	PF00578:AhpC/TSA family
SMM914_GM001241	1	PF00573:Ribosomal protein L4/L1 family
SMM914_GM001052	2	PF07548:Chlamydia polymorphic membrane protein middle domain	PF03577:Peptidase family C69
SMM914_GM001225	2	PF00583:Acetyltransferase (GNAT) family	PF13302:Acetyltransferase (GNAT) domain
SMM914_GM001488	1	PF06667:Phage shock protein B
SMM914_GM001972	14	PF02527:rRNA small subunit methyltransferase G	PF06325:Ribosomal protein L11 methyltransferase (PrmA)	PF08241:Methyltransferase domain	PF05724:Thiopurine S-methyltransferase (TPMT)	PF00398:Ribosomal RNA adenine dimethylase	PF07757:Predicted AdoMet-dependent methyltransferase	PF05891:AdoMet dependent proline di-methyltransferase	PF02353:Mycolic acid cyclopropane synthetase	PF05401:Nodulation protein S (NodS)	PF02390:Putative methyltransferase	PF01209:ubiE/COQ5 methyltransferase family	PF09445:RNA cap guanine-N2 methyltransferase	PF05175:Methyltransferase small domain	PF01135:Protein-L-isoaspartate(D-aspartate) O-methyltransferase (PCMT)
SMM914_GM000668	1	PF02441:Flavoprotein
SMM914_GM000055	1	PF02687:FtsX-like permease family
SMM914_GM001708	5	PF01418:Helix-turn-helix domain, rpiR family	PF01047:MarR family	PF13580:SIS domain	PF00356:Bacterial regulatory proteins, lacI family	PF01380:SIS domain
SMM914_GM000573	2	PF00324:Amino acid permease	PF13520:Amino acid permease
SMM914_GM001407	5	PF00356:Bacterial regulatory proteins, lacI family	PF09339:IclR helix-turn-helix domain	PF01381:Helix-turn-helix	PF02796:Helix-turn-helix domain of resolvase	PF13443:Cro/C1-type HTH DNA-binding domain
SMM914_GM000999	4	PF00408:Phosphoglucomutase/phosphomannomutase, C-terminal domain	PF02879:Phosphoglucomutase/phosphomannomutase, alpha/beta/alpha domain II	PF02878:Phosphoglucomutase/phosphomannomutase, alpha/beta/alpha domain I	PF02880:Phosphoglucomutase/phosphomannomutase, alpha/beta/alpha domain III
SMM914_GM001704	1	PF03830:PTS system sorbose subfamily IIB component
SMM914_GM001939	2	PF00175:Oxidoreductase NAD-binding domain	PF08030:Ferric reductase NAD binding domain
SMM914_GM000468	2	PF03632:Glycosyl hydrolase family 65 central catalytic domain	PF03636:Glycosyl hydrolase family 65, N-terminal domain
SMM914_GM000322	1	PF09726:Transmembrane protein
SMM914_GM000877	2	PF00440:Bacterial regulatory proteins, tetR family	PF02796:Helix-turn-helix domain of resolvase
SMM914_GM000553	4	PF00575:S1 RNA binding domain	PF07650:KH domain	PF13184:NusA-like KH domain	PF08529:NusA N-terminal domain
SMM914_GM001861	1	PF03083:Sugar efflux transporter for intercellular exchange
SMM914_GM001502	1	PF06144:DNA polymerase III, delta subunit
SMM914_GM001809	1	PF13537:Glutamine amidotransferase domain
SMM914_GM000050	1	PF02378:Phosphotransferase system, EIIC
SMM914_GM001438	1	PF00462:Glutaredoxin
SMM914_GM001954	1	PF13506:Glycosyl transferase family 21
SMM914_GM000305	2	PF03547:Membrane transport protein	PF01758:Sodium Bile acid symporter family
SMM914_GM001795	3	PF02534:Type IV secretory system Conjugative DNA transfer	PF01580:FtsK/SpoIIIE family	PF03073:TspO/MBR family
SMM914_GM000988	4	PF00005:ABC transporter	PF01580:FtsK/SpoIIIE family	PF03193:Protein of unknown function, DUF258	PF00503:G-protein alpha subunit
SMM914_GM001559	1	PF00575:S1 RNA binding domain
SMM914_GM000505	5	PF05175:Methyltransferase small domain	PF02926:THUMP domain	PF01555:DNA methylase	PF03602:Conserved hypothetical protein 95	PF02384:N-6 DNA Methylase
SMM914_GM000864	1	PF01979:Amidohydrolase family
SMM914_GM000800	1	PF00155:Aminotransferase class I and II
SMM914_GM001814	1	PF01544:CorA-like Mg2+ transporter protein
SMM914_GM001087	2	PF00813:FliP family	PF02706:Chain length determinant protein
SMM914_GM000370	2	PF01479:S4 domain	PF03969:AFG1-like ATPase
SMM914_GM001309	1	PF00342:Phosphoglucose isomerase
SMM914_GM001745	1	PF01263:Aldose 1-epimerase
SMM914_GM001848	1	PF00344:SecY translocase
SMM914_GM000996	3	PF00483:Nucleotidyl transferase	PF02348:Cytidylyltransferase	PF01128:2-C-methyl-D-erythritol 4-phosphate cytidylyltransferase
SMM914_GM001669	1	PF12833:Helix-turn-helix domain
SMM914_GM000087	1	PF06180:Cobalt chelatase (CbiK)
SMM914_GM000990	1	PF04433:SWIRM domain
SMM914_GM001782	1	PF02446:4-alpha-glucanotransferase
SMM914_GM000263	5	PF00664:ABC transporter transmembrane region	PF00503:G-protein alpha subunit	PF00004:ATPase family associated with various cellular activities (AAA)	PF03193:Protein of unknown function, DUF258	PF00005:ABC transporter
SMM914_GM001238	5	PF04548:AIG1 family	PF00009:Elongation factor Tu GTP binding domain	PF03144:Elongation factor Tu domain 2	PF01926:50S ribosome-binding GTPase	PF03764:Elongation factor G, domain IV
SMM914_GM001412	1	PF00857:Isochorismatase family
SMM914_GM001618	2	PF04760:Translation initiation factor IF-2, N-terminal region	PF03374:Phage antirepressor protein KilAC domain
SMM914_GM000681	2	PF01132:Elongation factor P (EF-P) OB domain	PF09285:Elongation factor P, C-terminal
SMM914_GM000273	5	PF01022:Bacterial regulatory protein, arsR family	PF01047:MarR family	PF07904:Chromatin modification-related protein EAF7	PF13463:Winged helix DNA-binding domain	PF09339:IclR helix-turn-helix domain
SMM914_GM001922	1	PF02792:Mago nashi protein
SMM914_GM001520	2	PF02272:DHHA1 domain	PF01368:DHH family
SMM914_GM000665	11	PF01269:Fibrillarin	PF08241:Methyltransferase domain	PF08704:tRNA methyltransferase complex GCD14 subunit	PF01029:NusB family	PF01209:ubiE/COQ5 methyltransferase family	PF02005:N2,N2-dimethylguanosine tRNA methyltransferase	PF02390:Putative methyltransferase	PF01135:Protein-L-isoaspartate(D-aspartate) O-methyltransferase (PCMT)	PF05175:Methyltransferase small domain	PF01728:FtsJ-like methyltransferase	PF09445:RNA cap guanine-N2 methyltransferase
SMM914_GM001600	1	PF03358:NADPH-dependent FMN reductase
SMM914_GM001386	16	PF03193:Protein of unknown function, DUF258	PF01695:IstB-like ATP binding protein	PF05496:Holliday junction DNA helicase ruvB N-terminus	PF01637:ATPase domain predominantly from Archaea	PF06068:TIP49 C-terminus	PF00910:RNA helicase	PF02367:Threonylcarbamoyl adenosine biosynthesis protein TsaE	PF00158:Sigma-54 interaction domain	PF00005:ABC transporter	PF07726:ATPase family associated with various cellular activities (AAA)	PF01078:Magnesium chelatase, subunit ChlI	PF05491:Holliday junction DNA helicase ruvB C-terminus	PF00931:NB-ARC domain	PF00004:ATPase family associated with various cellular activities (AAA)	PF03266:NTPase	PF07728:AAA domain (dynein-related subfamily)
SMM914_GM001786	1	PF02673:Bacitracin resistance protein BacA
SMM914_GM000110	1	PF00412:LIM domain
SMM914_GM000733	2	PF03419:Sporulation factor SpoIIGA	PF03788:LrgA family
SMM914_GM000187	1	PF01061:ABC-2 type transporter
SMM914_GM001761	10	PF03435:Saccharopine dehydrogenase NADP binding domain	PF00044:Glyceraldehyde 3-phosphate dehydrogenase, NAD binding domain	PF03446:NAD binding domain of 6-phosphogluconate dehydrogenase	PF02254:TrkA-N domain	PF00056:lactate/malate dehydrogenase, NAD binding domain	PF02826:D-isomer specific 2-hydroxyacid dehydrogenase, NAD binding domain	PF02737:3-hydroxyacyl-CoA dehydrogenase, NAD binding domain	PF03721:UDP-glucose/GDP-mannose dehydrogenase family, NAD binding domain	PF01210:NAD-dependent glycerol-3-phosphate dehydrogenase N-terminus	PF02866:lactate/malate dehydrogenase, alpha/beta C-terminal domain
SMM914_GM000583	3	PF03843:Outer membrane lipoprotein Slp family	PF07926:TPR/MLP1/MLP2-like protein	PF10186:Vacuolar sorting 38 and autophagy-related subunit 14
SMM914_GM000346	1	PF01966:HD domain
SMM914_GM000147	1	PF02780:Transketolase, C-terminal domain
SMM914_GM000290	3	PF12905:Endo-alpha-N-acetylgalactosaminidase	PF02729:Aspartate/ornithine carbamoyltransferase, carbamoyl-P binding domain	PF00185:Aspartate/ornithine carbamoyltransferase, Asp/Orn binding domain
SMM914_GM001205	1	PF00551:Formyl transferase
SMM914_GM001108	3	PF03447:Homoserine dehydrogenase, NAD binding domain	PF02295:Adenosine deaminase z-alpha domain	PF01408:Oxidoreductase family, NAD-binding Rossmann fold
SMM914_GM001919	1	PF00589:Phage integrase family
SMM914_GM001936	1	PF00440:Bacterial regulatory proteins, tetR family
SMM914_GM001293	1	PF07690:Major Facilitator Superfamily
SMM914_GM001832	3	PF08220:DeoR-like helix-turn-helix domain	PF00392:Bacterial regulatory proteins, gntR family	PF13404:AsnC-type helix-turn-helix domain
SMM914_GM000811	1	PF06384:Beta-catenin-interacting protein ICAT
SMM914_GM001001	8	PF02151:UvrB/uvrC motif	PF00004:ATPase family associated with various cellular activities (AAA)	PF00580:UvrD/REP helicase N-terminal domain	PF00270:DEAD/DEAH box helicase	PF04851:Type III restriction enzyme, res subunit	PF00437:Type II/IV secretion system protein	PF00271:Helicase conserved C-terminal domain	PF00225:Kinesin motor domain
SMM914_GM000430	2	PF01972:Serine dehydrogenase proteinase	PF01343:Peptidase family S49
SMM914_GM000021	1	PF00106:short chain dehydrogenase
SMM914_GM000705	2	PF01272:Transcription elongation factor, GreA/GreB, C-term	PF03449:Transcription elongation factor, N-terminal
SMM914_GM001091	1	PF00534:Glycosyl transferases group 1
SMM914_GM001923	3	PF13413:Helix-turn-helix domain	PF01381:Helix-turn-helix	PF00157:Pou domain - N-terminal to homeobox domain
SMM914_GM000501	1	PF01252:Signal peptidase (SPase) II
SMM914_GM001712	1	PF00474:Sodium:solute symporter family
SMM914_GM001444	1	PF00849:RNA pseudouridylate synthase
SMM914_GM001873	8	PF13443:Cro/C1-type HTH DNA-binding domain	PF01381:Helix-turn-helix	PF01527:Transposase	PF04218:CENP-B N-terminal DNA-binding domain	PF04977:Septum formation initiator	PF02796:Helix-turn-helix domain of resolvase	PF06056:Putative ATPase subunit of terminase (gpP-like)	PF05225:helix-turn-helix, Psq domain
SMM914_GM001134	2	PF07690:Major Facilitator Superfamily	PF00854:POT family
SMM914_GM001507	5	PF00009:Elongation factor Tu GTP binding domain	PF03193:Protein of unknown function, DUF258	PF01926:50S ribosome-binding GTPase	PF03144:Elongation factor Tu domain 2	PF03143:Elongation factor Tu C-terminal domain
SMM914_GM000958	3	PF01121:Dephospho-CoA kinase	PF01712:Deoxynucleoside kinase	PF00485:Phosphoribulokinase / Uridine kinase family
SMM914_GM000467	2	PF02392:Ycf4	PF07690:Major Facilitator Superfamily
SMM914_GM000083	1	PF03553:Na+/H+ antiporter family
SMM914_GM000174	1	PF03577:Peptidase family C69
SMM914_GM000082	1	PF00614:Phospholipase D Active site motif
SMM914_GM001519	1	PF00106:short chain dehydrogenase
SMM914_GM000577	11	PF02106:Fanconi anaemia group C protein	PF08653:DASH complex subunit Dam1	PF07544:RNA polymerase II transcription mediator complex subunit 9	PF07851:TMPIT-like protein	PF00939:Sodium:sulfate symporter transmembrane region	PF02996:Prefoldin subunit	PF05531:Nucleopolyhedrovirus P10 protein	PF06657:Centrosome microtubule-binding domain of Cep57	PF06160:Septation ring formation regulator, EzrA	PF10473:Leucine-rich repeats of kinetochore protein Cenp-F/LEK1	PF10186:Vacuolar sorting 38 and autophagy-related subunit 14
SMM914_GM000274	2	PF00892:EamA-like transporter family	PF03530:Calcium-activated SK potassium channel
SMM914_GM001344	1	PF01098:Cell cycle protein
SMM914_GM000364	1	PF00571:CBS domain
SMM914_GM001980	1	PF03830:PTS system sorbose subfamily IIB component
SMM914_GM001491	1	PF00459:Inositol monophosphatase family
SMM914_GM000645	1	PF02590:Predicted SPOUT methyltransferase
SMM914_GM000397	2	PF04760:Translation initiation factor IF-2, N-terminal region	PF03374:Phage antirepressor protein KilAC domain
SMM914_GM001610	1	PF02452:PemK-like, MazF-like toxin of type II toxin-antitoxin system
SMM914_GM000465	2	PF01833:IPT/TIG domain	PF02481:DNA recombination-mediator protein A
SMM914_GM000834	6	PF01498:Transposase	PF01418:Helix-turn-helix domain, rpiR family	PF01047:MarR family	PF13580:SIS domain	PF04760:Translation initiation factor IF-2, N-terminal region	PF01380:SIS domain
SMM914_GM001200	1	PF02700:Phosphoribosylformylglycinamidine (FGAM) synthase
SMM914_GM001369	1	PF04093:rod shape-determining protein MreD
SMM914_GM001017	2	PF00773:RNB domain	PF00575:S1 RNA binding domain
SMM914_GM001599	1	PF03965:Penicillinase repressor
SMM914_GM000307	1	PF00884:Sulfatase
SMM914_GM001266	8	PF06414:Zeta toxin	PF07728:AAA domain (dynein-related subfamily)	PF00910:RNA helicase	PF00004:ATPase family associated with various cellular activities (AAA)	PF00931:NB-ARC domain	PF00005:ABC transporter	PF01695:IstB-like ATP binding protein	PF03193:Protein of unknown function, DUF258
SMM914_GM001879	2	PF07690:Major Facilitator Superfamily	PF00358:phosphoenolpyruvate-dependent sugar phosphotransferase system, EIIA 1
SMM914_GM000206	2	PF00512:His Kinase A (phospho-acceptor) domain	PF02518:Histidine kinase-, DNA gyrase B-, and HSP90-like ATPase
SMM914_GM001978	1	PF03613:PTS system mannose/fructose/sorbose family IID component
SMM914_GM000971	4	PF01080:Presenilin	PF09726:Transmembrane protein	PF04615:Utp14 protein	PF04636:PA26 p53-induced protein (sestrin)
SMM914_GM000766	2	PF00324:Amino acid permease	PF13520:Amino acid permease
SMM914_GM000863	2	PF02729:Aspartate/ornithine carbamoyltransferase, carbamoyl-P binding domain	PF00185:Aspartate/ornithine carbamoyltransferase, Asp/Orn binding domain
SMM914_GM000425	1	PF04414:D-aminoacyl-tRNA deacylase
SMM914_GM001589	1	PF01263:Aldose 1-epimerase
SMM914_GM000439	4	PF04048:Sec8 exocyst complex component specific domain	PF04111:Autophagy protein Apg6	PF00435:Spectrin repeat	PF06160:Septation ring formation regulator, EzrA
SMM914_GM000277	1	PF00334:Nucleoside diphosphate kinase
SMM914_GM001742	2	PF13580:SIS domain	PF01380:SIS domain
SMM914_GM001836	1	PF00665:Integrase core domain
SMM914_GM001446	1	PF03932:CutC family
SMM914_GM001740	1	PF03609:PTS system sorbose-specific iic component
SMM914_GM000859	2	PF03547:Membrane transport protein	PF01758:Sodium Bile acid symporter family
SMM914_GM001833	6	PF02384:N-6 DNA Methylase	PF04851:Type III restriction enzyme, res subunit	PF00270:DEAD/DEAH box helicase	PF13307:Helicase C-terminal domain	PF04471:Restriction endonuclease	PF00271:Helicase conserved C-terminal domain
SMM914_GM000326	4	PF07155:ECF-type riboflavin transporter, S component	PF12822:Protein of unknown function (DUF3816)	PF07694:5TMR of 5TMR-LYT	PF09515:Thiamine transporter protein (Thia_YuaJ)
SMM914_GM001426	2	PF01795:MraW methylase family	PF02384:N-6 DNA Methylase
SMM914_GM001466	2	PF09496:Cenp-O kinetochore centromere component	PF02403:Seryl-tRNA synthetase N-terminal domain
SMM914_GM001098	1	PF00908:dTDP-4-dehydrorhamnose 3,5-epimerase
SMM914_GM000292	1	PF02274:Amidinotransferase
SMM914_GM000353	1	PF07690:Major Facilitator Superfamily
SMM914_GM000116	3	PF02378:Phosphotransferase system, EIIC	PF00358:phosphoenolpyruvate-dependent sugar phosphotransferase system, EIIA 1	PF00367:phosphotransferase system, EIIB
SMM914_GM000509	1	PF03838:Recombination protein U
SMM914_GM000202	2	PF08141:Small acid-soluble spore protein H family	PF04893:Yip1 domain
SMM914_GM000987	3	PF00528:Binding-protein-dependent transport system inner membrane component	PF03376:Adenovirus E3B protein	PF01529:DHHC palmitoyltransferase
SMM914_GM000831	1	PF02302:PTS system, Lactose/Cellobiose specific IIB subunit
SMM914_GM000463	9	PF00350:Dynamin family	PF00009:Elongation factor Tu GTP binding domain	PF03193:Protein of unknown function, DUF258	PF00025:ADP-ribosylation factor family	PF06391:CDK-activating kinase assembly factor MAT1	PF02421:Ferrous iron transport protein B	PF03029:Conserved hypothetical ATP binding protein	PF01926:50S ribosome-binding GTPase	PF08477:Ras of Complex, Roc, domain of DAPkinase
SMM914_GM001126	21	PF07728:AAA domain (dynein-related subfamily)	PF04851:Type III restriction enzyme, res subunit	PF00004:ATPase family associated with various cellular activities (AAA)	PF06309:Torsin	PF10662:Ethanolamine utilisation - propanediol utilisation	PF00005:ABC transporter	PF07726:ATPase family associated with various cellular activities (AAA)	PF01078:Magnesium chelatase, subunit ChlI	PF02562:PhoH-like protein	PF00158:Sigma-54 interaction domain	PF06414:Zeta toxin	PF02151:UvrB/uvrC motif	PF07724:AAA domain (Cdc48 subfamily)	PF08477:Ras of Complex, Roc, domain of DAPkinase	PF00910:RNA helicase	PF02367:Threonylcarbamoyl adenosine biosynthesis protein TsaE	PF03193:Protein of unknown function, DUF258	PF01695:IstB-like ATP binding protein	PF05496:Holliday junction DNA helicase ruvB N-terminus	PF01637:ATPase domain predominantly from Archaea	PF00448:SRP54-type protein, GTPase domain
SMM914_GM000948	1	PF00528:Binding-protein-dependent transport system inner membrane component
SMM914_GM000735	7	PF12822:Protein of unknown function (DUF3816)	PF02518:Histidine kinase-, DNA gyrase B-, and HSP90-like ATPase	PF13492:GAF domain	PF07694:5TMR of 5TMR-LYT	PF06580:Histidine kinase	PF13185:GAF domain	PF07155:ECF-type riboflavin transporter, S component
SMM914_GM001364	2	PF00578:AhpC/TSA family	PF08534:Redoxin
SMM914_GM000720	4	PF08218:Citrate lyase ligase C-terminal domain	PF06574:FAD synthetase	PF01467:Cytidylyltransferase-like	PF01747:ATP-sulfurylase
SMM914_GM001755	1	PF01734:Patatin-like phospholipase
SMM914_GM001817	4	PF06100:MCRA family	PF00070:Pyridine nucleotide-disulphide oxidoreductase	PF07992:Pyridine nucleotide-disulphide oxidoreductase	PF01266:FAD dependent oxidoreductase
SMM914_GM000321	1	PF04464:CDP-Glycerol:Poly(glycerophosphate) glycerophosphotransferase
SMM914_GM001684	1	PF01546:Peptidase family M20/M25/M40
SMM914_GM000980	1	PF02482:Sigma 54 modulation protein / S30EA ribosomal protein
SMM914_GM001099	7	PF02719:Polysaccharide biosynthesis protein	PF00106:short chain dehydrogenase	PF01073:3-beta hydroxysteroid dehydrogenase/isomerase family	PF04321:RmlD substrate binding domain	PF01118:Semialdehyde dehydrogenase, NAD binding domain	PF03435:Saccharopine dehydrogenase NADP binding domain	PF01370:NAD dependent epimerase/dehydratase family
SMM914_GM000759	3	PF01081:KDPG and KHG aldolase	PF02863:Arginine repressor, C-terminal domain	PF01316:Arginine repressor, DNA binding domain
SMM914_GM001938	1	PF01051:Initiator Replication protein
SMM914_GM000120	1	PF00126:Bacterial regulatory helix-turn-helix protein, lysR family
SMM914_GM000181	2	PF01757:Acyltransferase family	PF01956:Integral membrane protein DUF106
SMM914_GM000835	10	PF01134:Glucose inhibited division protein A	PF01266:FAD dependent oxidoreductase	PF02254:TrkA-N domain	PF07992:Pyridine nucleotide-disulphide oxidoreductase	PF02852:Pyridine nucleotide-disulphide oxidoreductase, dimerisation domain	PF00899:ThiF family	PF03721:UDP-glucose/GDP-mannose dehydrogenase family, NAD binding domain	PF05834:Lycopene cyclase protein	PF02737:3-hydroxyacyl-CoA dehydrogenase, NAD binding domain	PF00070:Pyridine nucleotide-disulphide oxidoreductase
SMM914_GM001787	2	PF12422:Condensin II non structural maintenance of chromosomes subunit	PF00665:Integrase core domain
SMM914_GM001671	1	PF03606:C4-dicarboxylate anaerobic carrier
SMM914_GM001808	1	PF00149:Calcineurin-like phosphoesterase
SMM914_GM000388	2	PF13495:Phage integrase, N-terminal SAM-like domain	PF00589:Phage integrase family
SMM914_GM000934	2	PF13869:Nucleotide hydrolase	PF00293:NUDIX domain
SMM914_GM000099	1	PF00171:Aldehyde dehydrogenase family
SMM914_GM000656	6	PF10391:Fingers domain of DNA polymerase lambda	PF04851:Type III restriction enzyme, res subunit	PF00270:DEAD/DEAH box helicase	PF02367:Threonylcarbamoyl adenosine biosynthesis protein TsaE	PF07517:SecA DEAD-like domain	PF00271:Helicase conserved C-terminal domain
SMM914_GM001030	5	PF02878:Phosphoglucomutase/phosphomannomutase, alpha/beta/alpha domain I	PF02880:Phosphoglucomutase/phosphomannomutase, alpha/beta/alpha domain III	PF00408:Phosphoglucomutase/phosphomannomutase, C-terminal domain	PF02879:Phosphoglucomutase/phosphomannomutase, alpha/beta/alpha domain II	PF13405:EF-hand domain
SMM914_GM000984	4	PF13188:PAS domain	PF02518:Histidine kinase-, DNA gyrase B-, and HSP90-like ATPase	PF00512:His Kinase A (phospho-acceptor) domain	PF00989:PAS fold
SMM914_GM001614	3	PF13443:Cro/C1-type HTH DNA-binding domain	PF01381:Helix-turn-helix	PF00742:Homoserine dehydrogenase
SMM914_GM001717	2	PF00370:FGGY family of carbohydrate kinases, N-terminal domain	PF02782:FGGY family of carbohydrate kinases, C-terminal domain
SMM914_GM000855	2	PF13302:Acetyltransferase (GNAT) domain	PF00583:Acetyltransferase (GNAT) family
SMM914_GM000077	4	PF00070:Pyridine nucleotide-disulphide oxidoreductase	PF07992:Pyridine nucleotide-disulphide oxidoreductase	PF01266:FAD dependent oxidoreductase	PF01134:Glucose inhibited division protein A
SMM914_GM000380	4	PF09339:IclR helix-turn-helix domain	PF13463:Winged helix DNA-binding domain	PF01047:MarR family	PF01022:Bacterial regulatory protein, arsR family
SMM914_GM001721	1	PF03861:ANTAR domain
SMM914_GM001132	1	PF00534:Glycosyl transferases group 1
SMM914_GM000242	3	PF00440:Bacterial regulatory proteins, tetR family	PF00196:Bacterial regulatory proteins, luxR family	PF02796:Helix-turn-helix domain of resolvase
SMM914_GM000234	2	PF07690:Major Facilitator Superfamily	PF00083:Sugar (and other) transporter
SMM914_GM001377	3	PF01370:NAD dependent epimerase/dehydratase family	PF00106:short chain dehydrogenase	PF03808:Glycosyl transferase WecB/TagA/CpsF family
SMM914_GM000238	3	PF03079:ARD/ARD' family	PF00190:Cupin	PF02311:AraC-like ligand binding domain
SMM914_GM000030	2	PF02376:CUT domain	PF02674:Colicin V production protein
SMM914_GM001508	4	PF01101:HMG14 and HMG17	PF05697:Bacterial trigger factor protein (TF)	PF00254:FKBP-type peptidyl-prolyl cis-trans isomerase	PF05698:Bacterial trigger factor protein (TF) C-terminus
SMM914_GM001469	1	PF00293:NUDIX domain
SMM914_GM000091	2	PF00293:NUDIX domain	PF13869:Nucleotide hydrolase
SMM914_GM001013	1	PF00162:Phosphoglycerate kinase
SMM914_GM000424	1	PF01844:HNH endonuclease
SMM914_GM000069	1	PF08477:Ras of Complex, Roc, domain of DAPkinase
SMM914_GM000025	2	PF01513:ATP-NAD kinase	PF00781:Diacylglycerol kinase catalytic domain
SMM914_GM000286	5	PF07690:Major Facilitator Superfamily	PF05392:Cytochrome C oxidase chain VIIB	PF01306:LacY proton/sugar symporter	PF00083:Sugar (and other) transporter	PF03137:Organic Anion Transporter Polypeptide (OATP) family
SMM914_GM001483	3	PF02817:e3 binding domain	PF02378:Phosphotransferase system, EIIC	PF02302:PTS system, Lactose/Cellobiose specific IIB subunit
SMM914_GM001944	1	PF00589:Phage integrase family
SMM914_GM001437	1	PF00753:Metallo-beta-lactamase superfamily
SMM914_GM000794	2	PF01026:TatD related DNase	PF01979:Amidohydrolase family
SMM914_GM000830	6	PF03965:Penicillinase repressor	PF00392:Bacterial regulatory proteins, gntR family	PF07702:UTRA domain	PF01047:MarR family	PF08220:DeoR-like helix-turn-helix domain	PF01726:LexA DNA binding domain
SMM914_GM001413	2	PF09285:Elongation factor P, C-terminal	PF01132:Elongation factor P (EF-P) OB domain
SMM914_GM000198	2	PF05175:Methyltransferase small domain	PF02527:rRNA small subunit methyltransferase G
SMM914_GM000547	4	PF01687:Riboflavin kinase	PF06574:FAD synthetase	PF01467:Cytidylyltransferase-like	PF10034:Q-cell neuroblast polarisation
SMM914_GM000663	5	PF00069:Protein kinase domain	PF03793:PASTA domain	PF01163:RIO1 family	PF06293:Lipopolysaccharide kinase (Kdo/WaaP) family	PF07714:Protein tyrosine kinase
SMM914_GM001563	2	PF01047:MarR family	PF04079:Segregation and condensation complex subunit ScpB
SMM914_GM001306	3	PF00672:HAMP domain	PF00512:His Kinase A (phospho-acceptor) domain	PF02518:Histidine kinase-, DNA gyrase B-, and HSP90-like ATPase
SMM914_GM000566	4	PF05175:Methyltransferase small domain	PF03602:Conserved hypothetical protein 95	PF05971:Protein of unknown function (DUF890)	PF06325:Ribosomal protein L11 methyltransferase (PrmA)
SMM914_GM001281	3	PF05052:MerE protein	PF07155:ECF-type riboflavin transporter, S component	PF12822:Protein of unknown function (DUF3816)
SMM914_GM000755	1	PF05531:Nucleopolyhedrovirus P10 protein
SMM914_GM000807	1	PF00579:tRNA synthetases class I (W and Y)
SMM914_GM000734	2	PF00072:Response regulator receiver domain	PF04397:LytTr DNA-binding domain
SMM914_GM001764	1	PF01263:Aldose 1-epimerase
SMM914_GM000729	1	PF00453:Ribosomal protein L20
SMM914_GM001186	2	PF06005:Protein of unknown function (DUF904)	PF05837:Centromere protein H (CENP-H)
SMM914_GM001116	1	PF02350:UDP-N-acetylglucosamine 2-epimerase
SMM914_GM000015	2	PF02308:MgtC family	PF01529:DHHC palmitoyltransferase
SMM914_GM001025	1	PF01612:3'-5' exonuclease
SMM914_GM001532	4	PF00587:tRNA synthetase class II core domain (G, H, P, S and T)	PF00152:tRNA synthetases class II (D, K and N)	PF07352:Bacteriophage Mu Gam like protein	PF01409:tRNA synthetases class II core domain (F)
SMM914_GM001007	2	PF03370:Carbohydrate/starch-binding module (family 21)	PF01832:Mannosyl-glycoprotein endo-beta-N-acetylglucosaminidase
SMM914_GM001400	1	PF01177:Asp/Glu/Hydantoin racemase
SMM914_GM001137	8	PF01118:Semialdehyde dehydrogenase, NAD binding domain	PF03446:NAD binding domain of 6-phosphogluconate dehydrogenase	PF02558:Ketopantoate reductase PanE/ApbA	PF02153:Prephenate dehydrogenase	PF02826:D-isomer specific 2-hydroxyacid dehydrogenase, NAD binding domain	PF01210:NAD-dependent glycerol-3-phosphate dehydrogenase N-terminus	PF01408:Oxidoreductase family, NAD-binding Rossmann fold	PF07991:Acetohydroxy acid isomeroreductase, NADPH-binding domain
SMM914_GM000488	1	PF01436:NHL repeat
SMM914_GM001729	1	PF05336:Domain of unknown function (DUF718)
SMM914_GM001906	1	PF00665:Integrase core domain
SMM914_GM001114	11	PF01180:Dihydroorotate dehydrogenase	PF05690:Thiazole biosynthesis protein ThiG	PF01645:Conserved region in glutamate synthase	PF01402:Ribbon-helix-helix protein, copG family	PF00478:IMP dehydrogenase / GMP reductase domain	PF04309:Glycerol-3-phosphate responsive antiterminator	PF02581:Thiamine monophosphate synthase/TENI	PF01070:FMN-dependent dehydrogenase	PF01081:KDPG and KHG aldolase	PF00977:Histidine biosynthesis protein	PF03060:Nitronate monooxygenase
SMM914_GM000838	3	PF13673:Acetyltransferase (GNAT) domain	PF00583:Acetyltransferase (GNAT) family	PF13508:Acetyltransferase (GNAT) domain
SMM914_GM001958	6	PF03144:Elongation factor Tu domain 2	PF03764:Elongation factor G, domain IV	PF01926:50S ribosome-binding GTPase	PF00009:Elongation factor Tu GTP binding domain	PF02421:Ferrous iron transport protein B	PF04548:AIG1 family
SMM914_GM000264	3	PF03447:Homoserine dehydrogenase, NAD binding domain	PF02894:Oxidoreductase family, C-terminal alpha/beta domain	PF01408:Oxidoreductase family, NAD-binding Rossmann fold
SMM914_GM000529	2	PF00939:Sodium:sulfate symporter transmembrane region	PF03600:Citrate transporter
SMM914_GM001409	1	PF04178:Got1/Sft2-like family
SMM914_GM000324	1	PF07690:Major Facilitator Superfamily
SMM914_GM001677	2	PF13506:Glycosyl transferase family 21	PF00490:Delta-aminolevulinic acid dehydratase
SMM914_GM001941	4	PF07022:Bacteriophage CI repressor helix-turn-helix domain	PF04545:Sigma-70, region 4	PF02465:Flagellar hook-associated protein 2 N-terminus	PF13404:AsnC-type helix-turn-helix domain
SMM914_GM001576	1	PF01743:Poly A polymerase head domain
SMM914_GM000365	3	PF03550:Outer membrane lipoprotein LolB	PF03734:L,D-transpeptidase catalytic domain	PF08501:Shikimate dehydrogenase substrate binding domain
SMM914_GM000548	1	PF01509:TruB family pseudouridylate synthase (N terminal domain)
SMM914_GM001813	1	PF01522:Polysaccharide deacetylase
SMM914_GM000912	1	PF01381:Helix-turn-helix
SMM914_GM000385	4	PF01418:Helix-turn-helix domain, rpiR family	PF01047:MarR family	PF13580:SIS domain	PF01380:SIS domain
SMM914_GM000115	3	PF00392:Bacterial regulatory proteins, gntR family	PF07702:UTRA domain	PF08220:DeoR-like helix-turn-helix domain
SMM914_GM001577	11	PF02403:Seryl-tRNA synthetase N-terminal domain	PF00350:Dynamin family	PF00437:Type II/IV secretion system protein	PF03193:Protein of unknown function, DUF258	PF04136:Sec34-like family	PF05531:Nucleopolyhedrovirus P10 protein	PF00005:ABC transporter	PF03266:NTPase	PF01926:50S ribosome-binding GTPase	PF00485:Phosphoribulokinase / Uridine kinase family	PF01580:FtsK/SpoIIIE family
SMM914_GM001689	1	PF07690:Major Facilitator Superfamily
SMM914_GM001358	11	PF00004:ATPase family associated with various cellular activities (AAA)	PF01057:Parvovirus non-structural protein NS1	PF00158:Sigma-54 interaction domain	PF07728:AAA domain (dynein-related subfamily)	PF01695:IstB-like ATP binding protein	PF05496:Holliday junction DNA helicase ruvB N-terminus	PF07726:ATPase family associated with various cellular activities (AAA)	PF00005:ABC transporter	PF01078:Magnesium chelatase, subunit ChlI	PF00931:NB-ARC domain	PF06068:TIP49 C-terminus
SMM914_GM000819	6	PF09138:Urm1 (Ubiquitin related modifier)	PF08123:Histone methylation protein DOT1	PF08241:Methyltransferase domain	PF01728:FtsJ-like methyltransferase	PF05175:Methyltransferase small domain	PF00398:Ribosomal RNA adenine dimethylase
SMM914_GM001143	1	PF00122:E1-E2 ATPase
SMM914_GM001606	4	PF13580:SIS domain	PF01047:MarR family	PF01418:Helix-turn-helix domain, rpiR family	PF01380:SIS domain
SMM914_GM001051	14	PF04851:Type III restriction enzyme, res subunit	PF02562:PhoH-like protein	PF05970:PIF1-like helicase	PF00004:ATPase family associated with various cellular activities (AAA)	PF00265:Thymidine kinase	PF02367:Threonylcarbamoyl adenosine biosynthesis protein TsaE	PF01580:FtsK/SpoIIIE family	PF02041:Auxin binding protein	PF00931:NB-ARC domain	PF01443:Viral (Superfamily 1) RNA helicase	PF00437:Type II/IV secretion system protein	PF01637:ATPase domain predominantly from Archaea	PF00448:SRP54-type protein, GTPase domain	PF01078:Magnesium chelatase, subunit ChlI
SMM914_GM000184	3	PF05433:Glycine zipper 2TM domain	PF01169:Uncharacterized protein family UPF0016	PF02422:Keratin
SMM914_GM000065	2	PF01336:OB-fold nucleic acid binding domain	PF00436:Single-strand binding protein family
SMM914_GM000562	1	PF00889:Elongation factor TS
SMM914_GM000691	1	PF01496:V-type ATPase 116kDa subunit family
SMM914_GM000970	1	PF01433:Peptidase family M1
SMM914_GM001363	1	PF02926:THUMP domain
SMM914_GM000840	17	PF06414:Zeta toxin	PF02367:Threonylcarbamoyl adenosine biosynthesis protein TsaE	PF00910:RNA helicase	PF08477:Ras of Complex, Roc, domain of DAPkinase	PF00448:SRP54-type protein, GTPase domain	PF01637:ATPase domain predominantly from Archaea	PF01695:IstB-like ATP binding protein	PF03193:Protein of unknown function, DUF258	PF07728:AAA domain (dynein-related subfamily)	PF03266:NTPase	PF00004:ATPase family associated with various cellular activities (AAA)	PF04310:MukB N-terminal	PF01926:50S ribosome-binding GTPase	PF00931:NB-ARC domain	PF03783:Curli production assembly/transport component CsgG	PF00735:Septin	PF00005:ABC transporter
SMM914_GM001660	4	PF06160:Septation ring formation regulator, EzrA	PF00435:Spectrin repeat	PF04111:Autophagy protein Apg6	PF04048:Sec8 exocyst complex component specific domain
SMM914_GM000531	5	PF00071:Ras family	PF10662:Ethanolamine utilisation - propanediol utilisation	PF01926:50S ribosome-binding GTPase	PF03144:Elongation factor Tu domain 2	PF00009:Elongation factor Tu GTP binding domain
SMM914_GM000986	2	PF00528:Binding-protein-dependent transport system inner membrane component	PF04335:VirB8 protein
SMM914_GM000546	4	PF08220:DeoR-like helix-turn-helix domain	PF01726:LexA DNA binding domain	PF01628:HrcA protein C terminal domain	PF03444:Winged helix-turn-helix transcription repressor, HrcA DNA-binding
SMM914_GM000128	2	PF00083:Sugar (and other) transporter	PF07690:Major Facilitator Superfamily
SMM914_GM001441	1	PF01323:DSBA-like thioredoxin domain
SMM914_GM001057	4	PF01022:Bacterial regulatory protein, arsR family	PF09339:IclR helix-turn-helix domain	PF05732:Firmicute plasmid replication protein (RepL)	PF04492:Bacteriophage replication protein O
SMM914_GM000013	1	PF04973:Nicotinamide mononucleotide transporter
SMM914_GM001583	1	PF00657:GDSL-like Lipase/Acylhydrolase
SMM914_GM001381	4	PF01637:ATPase domain predominantly from Archaea	PF02283:Cobinamide kinase / cobinamide phosphate guanyltransferase	PF00154:recA bacterial DNA recombination protein	PF00005:ABC transporter
SMM914_GM001692	3	PF13303:Phosphotransferase system, EIIC	PF02378:Phosphotransferase system, EIIC	PF02302:PTS system, Lactose/Cellobiose specific IIB subunit
SMM914_GM000222	7	PF01381:Helix-turn-helix	PF02796:Helix-turn-helix domain of resolvase	PF09339:IclR helix-turn-helix domain	PF00356:Bacterial regulatory proteins, lacI family	PF13443:Cro/C1-type HTH DNA-binding domain	PF00376:MerR family regulatory protein	PF04545:Sigma-70, region 4
SMM914_GM000002	1	PF00122:E1-E2 ATPase
SMM914_GM000138	6	PF04545:Sigma-70, region 4	PF01047:MarR family	PF01022:Bacterial regulatory protein, arsR family	PF00126:Bacterial regulatory helix-turn-helix protein, lysR family	PF09339:IclR helix-turn-helix domain	PF05130:FlgN protein
SMM914_GM001893	3	PF02796:Helix-turn-helix domain of resolvase	PF00239:Resolvase, N terminal domain	PF04218:CENP-B N-terminal DNA-binding domain
SMM914_GM001002	12	PF01583:Adenylylsulphate kinase	PF01926:50S ribosome-binding GTPase	PF00910:RNA helicase	PF00485:Phosphoribulokinase / Uridine kinase family	PF03266:NTPase	PF03193:Protein of unknown function, DUF258	PF00437:Type II/IV secretion system protein	PF00735:Septin	PF00005:ABC transporter	PF00684:DnaJ central domain	PF01443:Viral (Superfamily 1) RNA helicase	PF00931:NB-ARC domain
SMM914_GM001154	7	PF08545:3-Oxoacyl-[acyl-carrier-protein (ACP)] synthase III	PF02797:Chalcone and stilbene synthases, C-terminal domain	PF08541:3-Oxoacyl-[acyl-carrier-protein (ACP)] synthase III C terminal	PF08392:FAE1/Type III polyketide synthase-like protein	PF00108:Thiolase, N-terminal domain	PF01154:Hydroxymethylglutaryl-coenzyme A synthase N terminal	PF00195:Chalcone and stilbene synthases, N-terminal domain
SMM914_GM000931	4	PF09168:X-Prolyl dipeptidyl aminopeptidase PepX, N-terminal	PF00326:Prolyl oligopeptidase family	PF08530:X-Pro dipeptidyl-peptidase C-terminal non-catalytic domain	PF02129:X-Pro dipeptidyl-peptidase (S15 family)
SMM914_GM001387	1	PF02547:Queuosine biosynthesis protein
SMM914_GM001361	7	PF07926:TPR/MLP1/MLP2-like protein	PF04728:Lipoprotein leucine-zipper	PF06009:Laminin Domain II	PF04977:Septum formation initiator	PF06160:Septation ring formation regulator, EzrA	PF05064:Nsp1-like C-terminal region	PF02403:Seryl-tRNA synthetase N-terminal domain
SMM914_GM001468	1	PF00313:'Cold-shock' DNA-binding domain
SMM914_GM000696	1	PF03009:Glycerophosphoryl diester phosphodiesterase family
SMM914_GM001122	4	PF02421:Ferrous iron transport protein B	PF03144:Elongation factor Tu domain 2	PF01926:50S ribosome-binding GTPase	PF00009:Elongation factor Tu GTP binding domain
SMM914_GM000216	2	PF02796:Helix-turn-helix domain of resolvase	PF01371:Trp repressor protein
SMM914_GM000740	3	PF01121:Dephospho-CoA kinase	PF01712:Deoxynucleoside kinase	PF01583:Adenylylsulphate kinase
SMM914_GM001231	19	PF07724:AAA domain (Cdc48 subfamily)	PF00910:RNA helicase	PF08477:Ras of Complex, Roc, domain of DAPkinase	PF02367:Threonylcarbamoyl adenosine biosynthesis protein TsaE	PF02151:UvrB/uvrC motif	PF06414:Zeta toxin	PF02861:Clp amino terminal domain, pathogenicity island component	PF00158:Sigma-54 interaction domain	PF05496:Holliday junction DNA helicase ruvB N-terminus	PF01637:ATPase domain predominantly from Archaea	PF01695:IstB-like ATP binding protein	PF03193:Protein of unknown function, DUF258	PF06309:Torsin	PF00004:ATPase family associated with various cellular activities (AAA)	PF07728:AAA domain (dynein-related subfamily)	PF00005:ABC transporter	PF01078:Magnesium chelatase, subunit ChlI	PF10662:Ethanolamine utilisation - propanediol utilisation	PF00931:NB-ARC domain
SMM914_GM001024	5	PF13508:Acetyltransferase (GNAT) domain	PF13302:Acetyltransferase (GNAT) domain	PF13673:Acetyltransferase (GNAT) domain	PF00583:Acetyltransferase (GNAT) family	PF08445:FR47-like protein
SMM914_GM000812	1	PF01381:Helix-turn-helix
SMM914_GM000282	1	PF02028:BCCT, betaine/carnitine/choline family transporter
SMM914_GM000201	2	PF01926:50S ribosome-binding GTPase	PF02421:Ferrous iron transport protein B
SMM914_GM001727	3	PF07690:Major Facilitator Superfamily	PF03137:Organic Anion Transporter Polypeptide (OATP) family	PF00083:Sugar (and other) transporter
SMM914_GM001014	1	PF00121:Triosephosphate isomerase
SMM914_GM001726	3	PF03079:ARD/ARD' family	PF12833:Helix-turn-helix domain	PF02311:AraC-like ligand binding domain
SMM914_GM000737	7	PF03266:NTPase	PF03029:Conserved hypothetical ATP binding protein	PF00004:ATPase family associated with various cellular activities (AAA)	PF01695:IstB-like ATP binding protein	PF03969:AFG1-like ATPase	PF02367:Threonylcarbamoyl adenosine biosynthesis protein TsaE	PF00910:RNA helicase
SMM914_GM001702	2	PF04911:ATP synthase j chain	PF03609:PTS system sorbose-specific iic component
SMM914_GM000146	3	PF13292:1-deoxy-D-xylulose-5-phosphate synthase	PF02775:Thiamine pyrophosphate enzyme, C-terminal TPP binding domain	PF00676:Dehydrogenase E1 component
SMM914_GM000884	1	PF03623:Focal adhesion targeting region
SMM914_GM000225	3	PF00892:EamA-like transporter family	PF06800:Sugar transport protein	PF00032:Cytochrome b(C-terminal)/b6/petD
SMM914_GM001145	5	PF01245:Ribosomal protein L19	PF03934:Type II secretion system (T2SS), protein K	PF00306:ATP synthase alpha/beta chain, C terminal domain	PF00575:S1 RNA binding domain	PF00633:Helix-hairpin-helix motif
SMM914_GM000478	1	PF00126:Bacterial regulatory helix-turn-helix protein, lysR family
SMM914_GM000854	1	PF00075:RNase H
SMM914_GM001078	3	PF00149:Calcineurin-like phosphoesterase	PF06280:Fn3-like domain	PF01835:MG2 domain
SMM914_GM000567	1	PF01553:Acyltransferase
SMM914_GM001398	5	PF05192:MutS domain III	PF01920:Prefoldin subunit	PF15233:Synaptonemal complex central element protein 1	PF00430:ATP synthase B/B' CF(0)	PF00488:MutS domain V
SMM914_GM001081	1	PF12404:Peptidase
SMM914_GM001509	15	PF02367:Threonylcarbamoyl adenosine biosynthesis protein TsaE	PF00910:RNA helicase	PF07724:AAA domain (Cdc48 subfamily)	PF00004:ATPase family associated with various cellular activities (AAA)	PF04851:Type III restriction enzyme, res subunit	PF07728:AAA domain (dynein-related subfamily)	PF00158:Sigma-54 interaction domain	PF02562:PhoH-like protein	PF01078:Magnesium chelatase, subunit ChlI	PF00005:ABC transporter	PF05496:Holliday junction DNA helicase ruvB N-terminus	PF01695:IstB-like ATP binding protein	PF00437:Type II/IV secretion system protein	PF06689:ClpX C4-type zinc finger	PF00493:MCM2/3/5 family
SMM914_GM000661	4	PF01729:Quinolinate phosphoribosyl transferase, C-terminal domain	PF02310:B12 binding domain	PF05853:beta-keto acid cleavage enzyme	PF00834:Ribulose-phosphate 3 epimerase family
SMM914_GM000358	3	PF01225:Mur ligase family, catalytic domain	PF08245:Mur ligase middle domain	PF02875:Mur ligase family, glutamate ligase domain
SMM914_GM000303	3	PF01022:Bacterial regulatory protein, arsR family	PF01325:Iron dependent repressor, N-terminal DNA binding domain	PF00126:Bacterial regulatory helix-turn-helix protein, lysR family
SMM914_GM001167	2	PF00588:SpoU rRNA Methylase family	PF08032:RNA 2'-O ribose methyltransferase substrate binding
SMM914_GM000730	1	PF01632:Ribosomal protein L35
SMM914_GM000320	1	PF04162:Gyrovirus capsid protein (VP1)
SMM914_GM001789	3	PF00239:Resolvase, N terminal domain	PF02796:Helix-turn-helix domain of resolvase	PF08281:Sigma-70, region 4
SMM914_GM000873	1	PF03170:Bacterial cellulose synthase subunit
SMM914_GM000214	5	PF01370:NAD dependent epimerase/dehydratase family	PF04321:RmlD substrate binding domain	PF01073:3-beta hydroxysteroid dehydrogenase/isomerase family	PF02719:Polysaccharide biosynthesis protein	PF01113:Dihydrodipicolinate reductase, N-terminus
SMM914_GM000029	2	PF03741:Integral membrane protein TerC family	PF06374:NADH-ubiquinone oxidoreductase subunit b14.5b (NDUFC2)
SMM914_GM000440	1	PF03843:Outer membrane lipoprotein Slp family
SMM914_GM000092	3	PF04851:Type III restriction enzyme, res subunit	PF00270:DEAD/DEAH box helicase	PF00271:Helicase conserved C-terminal domain
SMM914_GM000473	15	PF00158:Sigma-54 interaction domain	PF07728:AAA domain (dynein-related subfamily)	PF00270:DEAD/DEAH box helicase	PF03266:NTPase	PF06414:Zeta toxin	PF00004:ATPase family associated with various cellular activities (AAA)	PF07724:AAA domain (Cdc48 subfamily)	PF02367:Threonylcarbamoyl adenosine biosynthesis protein TsaE	PF00910:RNA helicase	PF00493:MCM2/3/5 family	PF06068:TIP49 C-terminus	PF01695:IstB-like ATP binding protein	PF07726:ATPase family associated with various cellular activities (AAA)	PF05496:Holliday junction DNA helicase ruvB N-terminus	PF01078:Magnesium chelatase, subunit ChlI
SMM914_GM001285	5	PF00270:DEAD/DEAH box helicase	PF04851:Type III restriction enzyme, res subunit	PF00580:UvrD/REP helicase N-terminal domain	PF01443:Viral (Superfamily 1) RNA helicase	PF13361:UvrD-like helicase C-terminal domain
SMM914_GM000527	2	PF01361:Tautomerase enzyme	PF14552:Tautomerase enzyme
SMM914_GM001269	1	PF01416:tRNA pseudouridine synthase
SMM914_GM001242	1	PF00276:Ribosomal protein L23
SMM914_GM000381	2	PF00126:Bacterial regulatory helix-turn-helix protein, lysR family	PF01022:Bacterial regulatory protein, arsR family
SMM914_GM001498	2	PF07647:SAM domain (Sterile alpha motif)	PF00383:Cytidine and deoxycytidylate deaminase zinc-binding region
SMM914_GM001693	1	PF01791:DeoC/LacD family aldolase
SMM914_GM001396	3	PF06324:Pigment-dispersing hormone (PDH)	PF03989:DNA gyrase C-terminal domain, beta-propeller	PF03652:Holliday junction resolvase
SMM914_GM000748	6	PF01135:Protein-L-isoaspartate(D-aspartate) O-methyltransferase (PCMT)	PF05958:tRNA (Uracil-5-)-methyltransferase	PF05175:Methyltransferase small domain	PF02390:Putative methyltransferase	PF08123:Histone methylation protein DOT1	PF08241:Methyltransferase domain
SMM914_GM001738	1	PF03610:PTS system fructose IIA component
SMM914_GM001912	1	PF02534:Type IV secretory system Conjugative DNA transfer
SMM914_GM000888	5	PF01194:RNA polymerases N / 8 kDa subunit	PF01475:Ferric uptake regulator family	PF03965:Penicillinase repressor	PF01022:Bacterial regulatory protein, arsR family	PF05732:Firmicute plasmid replication protein (RepL)
SMM914_GM001136	2	PF00149:Calcineurin-like phosphoesterase	PF06925:Monogalactosyldiacylglycerol (MGDG) synthase
SMM914_GM001164	2	PF00749:tRNA synthetases class I (E and Q), catalytic domain	PF01921:tRNA synthetases class I (K)
