# Supplementary material for: Antioxidant potential of Pediococcus pentosaceus strains from the sow milk bacterial collection in weaned piglets
Source: Microbiome. 2022 Jun 1;10:83. doi: 10.1186/s40168-022-01278-z (PMC9158380; doi:10.1186/s40168-022-01278-z)
Supplement: Supplementary file 6 — Additional file 5: Figure S6. Effects of P. pentosaceus SMM914 on (a) growth performance, (b) organ relative weight and intestine length in piglets. Data are the mean ± s.e.m. Statistical analysis was conducted by using one-way ANOVA. Data not sharing the same letter in each point were significantly different (p < 0.05). Figure S7. Effects of P. pentosaceus SMM914 on serum biochemical parameters. Data are the mean ± s.e.m (n = 7). One-way ANOVA with adjustment for multiple comparisons was conducted. a,b Within a variable, values with different superscripts differ (p < 0.05). Figure S8. (a) In HepG2 cell and (b) IPEC-J2 cell, western blotting experiments were to determine the effect of P. pentosaceus SMM914 in MRS broth after 24h fermentation on the protein level of Nrf2. (c) The relative changes in protein intensity were analyzed with unpaired Student’s t-test. Different letters in a graph indicate significant statistical differences (p < 0.05, n = 3). [file 40168_2022_1278_MOESM5_ESM.zip]

Archive with 3 entries (3 files):
- Suppl. Fig. S6.pdf
- Suppl. Fig. S7.pdf
- Suppl. Fig. S8.pdf
