# Supplementary material for: Antioxidant potential of Pediococcus pentosaceus strains from the sow milk bacterial collection in weaned piglets
Source: Microbiome. 2022 Jun 1;10:83. doi: 10.1186/s40168-022-01278-z (PMC9158380; doi:10.1186/s40168-022-01278-z)
Supplement: Supplementary file 7 — Additional file 6: Figure S9. (a) Alpha diversity comparisons of the gut microbiomes including Ace, Chao, Sobs index, Shannon index, Shannoneven index, Simpson index, Simpsoneven index and Faith's phylogenetic diversity index which were analyzed using a Kruskal-Wallis H test and Tukey-Kramer post hoc test with 95% confidence level. Data are the mean ± s.d (n = 7). ns, no significant differences. (b) Rarefaction curves for Shannon indices at the genus level in the colon contents. Figure S10. (a) Bar charts of relative abundance at the family level in the control and treated groups. (b) Comparison of microbial genera between the high dose group and control. (c) Comparison of microbial families between high dose group and control. Significantly differentially abundant taxa were identified by the Wilcoxon rank-sum test. *p < 0.05; **p < 0.01. Figure S11. (a) Linear discriminant analysis score (log10) with a threshold value of 4 from phylum to genus level. (b) Differences in relative abundance of the variable genera in the colonic microbiota among three group. Each data represented the mean and SEM of relative abundance of each genus (n = 7). One-way analysis of variance and Duncan’s multiple comparison test to determine the statistical. Different letters in the same graph indicate significant statistical differences (p < 0.05). [file 40168_2022_1278_MOESM6_ESM.zip]

Archive with 3 entries (3 files):
- Suppl. Fig. S10.pdf
- Suppl. Fig. S11.pdf
- Suppl. Fig. S9.pdf
